# Supplementary material for: Gene discovery and transcript analyses in the corn smut pathogen Ustilago maydis: expressed sequence tag and genome sequence comparison
Source: BMC Genomics. 2007 Sep 24;8:334. doi: 10.1186/1471-2164-8-334 (PMC2219887; doi:10.1186/1471-2164-8-334)
Supplement: Additional File 1 — Table of genes found in all six U. maydis EST libraries analyzed. The table lists the MUDB annotations as well as the potential S. cerevisiae counterpart as determined by reciprocal BLAST analysis. Where no S. cerevisiae counterpart was indicated none was detected. [file 1471-2164-8-334-S1.xls]

## Sheet: Sheet1
Ho, Cahill and Saville
Additional File 1: Table of genes found in all six U. maydis EST libraries analyzed
The table lists the MUMDB annotations as well as the potential S. cerevisiae counterpart as determined by reciprocal BLAST analysis. Where no S. cerevisiae counterpart was indicated none was detected
U. maydis Gene/Contigs	U. maydis MIPS gene description	S.cerevisiae Gene	S. cerevisiae Gene Description
um01478	probable QCR2 - ubiquinol--cytochrome-c reductase 40KD chain II	YPR191w	YPR191w QCR2 Ubiquinol--cytochrome-c reductase 40KD chain II
um10197	probable 40S ribosomal protein S23	YPR132w	YPR132w RPS23B 40S small subunit ribosomal protein S23.e
um11526	probable RPL11B - ribosomal protein L11	YPR102c	YPR102c RPL11A Ribosomal protein L11.e
um00924	probable translation elongation factor eEF-1 alpha chain	YPR080w	YPR080w TEF1 Translation elongation factor eEF1 alpha-A chain, cytosolic
um04967	probable Transketolase	YPR074c	YPR074c TKL1 Transketolase 1
um11412	probable RPL43B - 60S large subunit ribosomal protein	YPR043w	YPR043w RPL43A Ribosomal protein L37a.e
um11098	probable GLN1 - glutamate--ammonia ligase	YPR035w	YPR035w GLN1 Glutamate--ammonia ligase
um11257	probable YAH1 - Ferredoxin of the mitochondrial matrix	YPL252c	YPL252c YAH1 Iron-sulfur protein of the mitochondrial matrix
um05031	probable ribosomal protein L10a.e, cytosolic	YPL220w	YPL220w RPL1A Ribosomal protein
um11536	probable RPL5 - 60S large subunit ribosomal protein L5.e	YPL131w	YPL131w RPL5 60S large subunit ribosomal protein L5.e
um10548	probable H+-transporting two-sector ATPase chain b precursor, mitochondrial	YPL078c	YPL078c ATP4 F1F0-ATPase complex, F0 subunit B
um02867	probable GRX5 - glutaredoxin	YPL059w	YPL059w GRX5 Glutaredoxin (subfamily Grx3, Grx4, and Grx5)
um03074	probable transcription factor BTF3a	YPL037c	YPL037c EGD1 GAL4 DNA-binding enhancer protein
um01318	probable 40S ribosomal protein S12	YOR369c	YOR369c RPS12 40S small subunit acidic ribosomal protein S12
um00175	related to translation initiation factor 3 (47 kDa subunit)	YOR261c	YOR261c RPN8 26S proteasome regulatory subunit
um01672	probable atp-specific succinyl-coa synthetase alpha subunit	YOR142w	YOR142w LSC1 Succinate-CoA ligase alpha subunit
um11534	probable CYT1 - cytochrome c1, heme protein	YOR065w	YOR065w CYT1 Cytochrome-c1
um11535	probable 40S ribosomal protein S15	YOL040c	YOL040c RPS15 40S small subunit ribosomal protein
um01627	probable CIT1 - citrate (si)-synthase, mitochondrial	YNR001c	YNR001c CIT1 Citrate (si)-synthase, mitochondrial
um02665	probable translation initiation factor SUI1	YNL244c	YNL244c SUI1 Translation initiation factor 3 (eIF3)
um10526	probable SSB2 - heat shock protein of HSP70 family, cytosolic	YNL209w	YNL209w SSB2 Heat shock protein of HSP70 family, cytosolic
um10938	probable NADP-dependent mannitol dehydrogenase	YNL202w	YNL202w SPS19 Peroxisomal 2,4-dienoyl-CoA reductase
um10334	probable 40S ribosomal protein S3	YNL178w	YNL178w RPS3 Ribosomal protein S3.e
um11054	probable FPR1 - peptidyl-prolyl cis-trans isomerase, FK506-binding protein	YNL135c	YNL135c FPR1 Peptidyl-prolyl cis-trans isomerase, FK506-binding protein
um00926	probable ribosomal protein L13a	YNL069c	YNL069c RPL16B 60S large subunit ribosomal protein
um03916	probable HHT1 - histone H3	YNL031c	YNL031c HHT2 Histone H3
um10163	probable 60S large subunit ribosomal protein L20	YMR242c	YMR242c RPL20A 60s large subunit ribosomal protein
um05766	probable YHM2 - Protein of the mitochondrial carrier family (MCF) - unknown function	YMR241w	YMR241w YHM2 Mitochondrial tricarboxylate carrier - member of the mitochondrial carrier (MCF) family
um04175	probable GCV2 - glycine decarboxylase P subunit	YMR189w	YMR189w GCV2 Glycine decarboxylase P subunit
um10114	probable 40S ribosomal protein S16	YMR143w	YMR143w RPS16A Ribosomal protein S16.e
um11537	probable RPL15A 60S large subunit ribosomal protein L15.e	YMR121c	YMR121c RPL15B 60S large subunit ribosomal protein L15.e.c13
um10146	probable CPC2 protein, guanine nucleotide-binding protein beta subunit-like	YMR116c	YMR116c ASC1 40S small subunit ribosomal protein
um05652	probable PRE8 - 20S proteasome subunit Y7 (alpha2)	YML092c	YML092c PRE8 20S proteasome subunit Y7 (alpha2)
um01221	alpha tubulin	YML085c	YML085c TUB1 Alpha-1 tubulin
um11576	probable ATP18 - subunit i/j of the mitochondrial F1F0-ATP synthase	YML081c-a	YML081c-a ATP18 Subunit i/j of the mitochondrial F1F0-ATP synthase
um10711	probable ribosomal protein S3aE	YML063w	YML063w RPS1B Ribosomal protein S3a.e
um01060	probable RPS18A - ribosomal protein S18.e.c4	YML026c	YML026c RPS18B Ribosomal protein S18.e.c13
um10783	probable glyoxylase I	YML004c	YML004c GLO1 Glyoxalase I
um02276	probable 60S large subunit ribosomal protein L6	YLR448w	YLR448w RPL6B 60S large subunit ribosomal protein
um10051	probable 60S ribosomal protein L31	YLR406c	YLR406c RPL31B 60S large subunit ribosomal protein L31.e.c12
um04138	probable TAL1 - transaldolase	YLR354c	YLR354c TAL1 Transaldolase
um04855	probable 60S ribosomal protein L26	YLR344w	YLR344w RPL26A 60S large subunit ribosomal protein
um06448	probable ribosomal protein S25.e.c7	YLR333c	YLR333c RPS25B Ribosomal protein S25.e.c12
um10361	probable 60S ribosomal protein L38	YLR325c	YLR325c RPL38 60S large subunit ribosomal protein
um01364	probable GSP1 - GTP-binding protein of the ras superfamily	YLR293c	YLR293c GSP1 GTP-binding protein of the ras superfamily
um11202	probable 40s ribosomal protein s28	YLR264w	YLR264w RPS28B 40S small subunit ribosomal protein S28.e.c12
um04152	probable YEF3 - translation elongation factor eEF3	YLR249w	YLR249w YEF3 Translation elongation factor eEF3
um04588	probable ubiquitin/ribosomal protein S27a fusion protein	YLR167w	YLR167w RPS31 Ubiquitin/40S small subunit ribosomal protein
um10331	related to peroxisomal membrane protein	YLR109w	YLR109w AHP1 Alkyl hydroperoxide reductase
um10842	probable RPL10 - 60S large subunit ribosomal protein L10	YLR075w	YLR075w RPL10 60S large subunit ribosomal protein
um10953	related to TRX2 - thioredoxin II	YLR043c	YLR043c TRX1 Thioredoxin I
um10296	probable COX12 - cytochrome-c oxidase, subunit VIB	YLR038c	YLR038c COX12 Cytochrome-c oxidase, subunit VIB
um04314	probable COF1 - cofilin, actin binding and severing protein	YLL050c	YLL050c COF1 Cofilin, actin binding and severing protein
um00844	Succinate dehydrogenase [ubiquinone] iron-sulfur protein, mitochondrial precursor	YLL041c	YLL041c SDH2 Succinate dehydrogenase iron-sulfur protein subunit
um02440	probable ubiquitin fusion protein (uep1)	YKR094c	YKR094c RPL40B Ubiquitin
um01515	related to ECM4 - protein involved in cell wall biogenesis and architecture	YKR076w	YKR076w ECM4 Protein involved in cell wall biogenesis and architecture
um10226	probable CNB1 - calcineurin B, regulatory subunit	YKL190w	YKL190w CNB1 Calcineurin B, regulatory subunit
um05339	probable 2,3-bisphosphoglycerate-dependent phosphoglycerate mutase	YKL152c	YKL152c GPM1 Phosphoglycerate mutase
um03199	probable GFA1 - glucosamine--fructose-6-phosphate transaminase	YKL104c	YKL104c GFA1 Glucosamine--fructose-6-phosphate transaminase
um10598	probable nucleoside-diphosphate kinase	YKL067w	YKL067w YNK1 Nucleoside diphosphate kinase
um00674	probable FBA1 - fructose-bisphosphate aldolase	YKL060c	YKL060c FBA1 Fructose-bisphosphate aldolase
um01283	probable human IgE-dependent histamine-releasing factor	YKL056c	YKL056c TMA19 Protein putative involved in cytoplasmic ribosome function
um10397	probable ATP2 - F1F0-ATPase complex, F1 beta subunit	YJR121w	YJR121w ATP2 F1F0-ATPase complex, F1 beta subunit
um10182	probable 60S ribosomal protein L39	YJL189w	YJL189w RPL39 60S large subunit ribosomal protein L39.e
um11288	probable ubiquinol-cytochrome c reductase complex 11 kda protein	YJL166w	YJL166w QCR8 Ubiquinol--cytochrome-c reductase chain VIII
um01233	probable 3-phosphoglycerate dehydrogenase	YIL074c	YIL074c SER33 3-phosphoglycerate dehydrogenase
um06182	Mitochondrial p32 Family Protein	YIL070c	YIL070c MAM33 Mitochondrial acidic matrix protein
um11411	probable 40S RIBOSOMAL PROTEIN S24	YIL069c	YIL069c RPS24B 40S small subunit ribosomal protein S24.e
um11233	probable RPL2A - ribosomal protein L8.e	YIL018w	YIL018w RPL2B 60S large subunit ribosomal protein L8.e
um04345	probable VACUOLAR ATP SYNTHASE SUBUNIT G (VMA-10)	YHR039c-a	YHR039c-a VMA10 H+-transporting ATPase V0 domain 13 KD subunit, vacuolar
um11135	probable 40S ribosomal protein S27	YHR021c	YHR021c RPS27B Ribosomal protein S27.e
um02453	probable SOD2 - superoxide dismutase (Mn) precursor, mitochondrial	YHR008c	YHR008c SOD2 Superoxide dismutase (Mn) precursor, mitochondrial
um03085	probable manganese superoxide dismutase precursor (sod-2)	YHR008c	YHR008c SOD2 Superoxide dismutase (Mn) precursor, mitochondrial
um03237	probable 40s ribosomal protein s20	YHL015w	YHL015w RPS20 Ribosomal protein
um00862	probable RPL14B - ribosomal protein	YHL001w	YHL001w RPL14B Ribosomal protein
um03356	probable ENO1 - enolase I (2-phosphoglycerate dehydratase)	YGR254w	YGR254w ENO1 Enolase I (2-phosphoglycerate dehydratase)
um10167	Glyceraldehyde 3-phosphate dehydrogenase	YGR192c	YGR192c TDH3 Glyceraldehyde-3-phosphate dehydrogenase 3
um10625	probable ribosomal protein L24.e.A, cytosolic	YGR148c	YGR148c RPL24B 60S large subunit ribosomal protein L24.e.B
um11400	probable Thiamin biosynthetic enzyme	YGR144w	YGR144w THI4 Protein involved in thiamine biosynthesis and DNA repair
um05880	probable ERG25 - C-4 methyl sterol oxidase	YGR060w	YGR060w ERG25 C-4 sterol methyl oxidase
um02959	conserved hypothetical protein	YGR037c	YGR037c ACB1 Acyl-coenzyme-A-binding protein (diazepam binding inhibitor)
um10702	probable RPL9A - ribosomal protein L9.e	YGL147c	YGL147c RPL9A Ribosomal protein L9.e
um00940	related to QCR6 - ubiquinol--cytochrome-c reductase 17K protein	YFR033c	YFR033c QCR6 Ubiquinol--cytochrome-c reductase 17K protein
um03854	probable PDA1 - pyruvate dehydrogenase (lipoamide) alpha chain precursor	YER178w	YER178w PDA1 Pyruvate dehydrogenase (lipoamide) alpha chain precursor
um04943	probable ribosomal protein S26.e	YER131w	YER131w RPS26B 40S small subunit ribosomal protein S26e-c5
um03533	probable RPL23A - 60S large subunit ribosomal protein L23.e	YER117w	YER117w RPL23B Ribosomal protein L23.e
um03511	probable RPS8A - ribosomal protein S8.e	YER102w	YER102w RPS8B Ribosomal protein S8.e
um00009	conserved hypothetical protein	YER007c-a	YER007c-a TMA20 Protein putative involved in cytoplasmic ribosome function
um10147	probable 60S ribosomal protein L12	YEL054c	YEL054c RPL12A 60S large subunit ribosomal protein L12.e
um02708	probable CYTOCHROME C	YEL039c	YEL039c CYC7 Cytochrome-c isoform 2
um02450	probable HYP2 - translation initiation factor eIF5A.1	YEL034w	YEL034w HYP2 Translation initiation factor eIF5A.1
um00094	related to NonF protein, involved in nonactin biosynthesis	YDR533c	YDR533c HSP31 Member of the DJ-1/ThiJ/PfpI superfamily, chaperone and cysteine protease
um04237	probable ubiquinol--cytochrome-c reductase	YDR529c	YDR529c QCR7 Ubiquinol--cytochrome-c reductase subunit 7
um10196	probable 60S large subunit ribosomal protein L27	YDR471w	YDR471w RPL27B 60S large subunit ribosomal protein
um04632	probable ribosomal protein P2	YDR382w	YDR382w RPP2B 60S large subunit acidic ribosomal protein
um06324	probable ATP5 - F1F0-ATPase complex, OSCP subunit	YDR298c	YDR298c ATP5 F1F0-ATPase complex, OSCP subunit
um10003	conserved hypothetical protein	YDR276c	YDR276c PMP3 Sensitive to natrium
um03726	probable CPR1 - cyclophilin (peptidylprolyl isomerase)	YDR155c	YDR155c CPR1 Cyclophilin (peptidylprolyl isomerase)
um00658	probable ribosomal protein S13.e	YDR064w	YDR064w RPS13 Ribosomal protein
um00387	probable ADP-ribosylation factor	YDL137w	YDL137w ARF2 GTP-binding protein of the ARF family
um11625	probable ribosomal protein L35	YDL136w	YDL136w RPL35B 60S large subunit ribosomal protein
um02361	related to ATPase inhibitor, mitochondrial precursor	YDL130w-a	YDL130w-a STF1 ATPase stabilizing factor, 10 kDa
um10956	probable RPP1A - 60S large subunit acidic ribosomal protein a1	YDL081c	YDL081c RPP1A 60S large subunit acidic ribosomal protein a1
um11499	probable RPS29B - ribosomal protein S29.e.B	YDL061c	YDL061c RPS29B Ribosomal protein S29.e.B
um01103	probable ATP synthase delta chain precursor, mitochondrial	YDL004w	YDL004w ATP16 F1F0-ATPase complex, F1 delta subunit
um04871	probable PGK1 - phosphoglycerate kinase	YCR012w	YCR012w PGK1 Phosphoglycerate kinase
um10387	probable 1,4-Benzoquinone reductase	YCR004c	YCR004c YCP4 Protein of unknown function localised to cytoplasm
um01802	probable protein disulfide-isomerase precursor	YCL043c	YCL043c PDI1 Protein disulfide-isomerase precursor
um02353	probable to 40S ribosomal protein S9	YBR189w	YBR189w RPS9B Ribosomal protein S9.e.B
um05090	probable ATP3 - F1F0-ATPase complex, F1 gamma subunit	YBR039w	YBR039w ATP3 F1F0-ATPase complex, F1 gamma subunit
um10621	probable 60S ribosomal protein L32	YBL092w	YBL092w RPL32 60S large subunit ribosomal protein L32.e
um05567	probable ATG8 - essential for autophagy	YBL078c	YBL078c ATG8 Protein essential for autophagocytosis
um00919	probable ADP, ATP carrier protein (ADP/ATP translocase)	YBL030c	YBL030c PET9 Mitochondrial ADP/ATP carrier - member of the mitochondrial carrier (MCF) family
um01189	probable EFB1 - translation elongation factor eEF1beta	YAL003w	YAL003w EFB1 Translation elongation factor eEF1beta
um00381	probable NADH2 dehydrogenase (ubiquinone) 40K chain	--	--
um00496	Mismatch base pair and cruciform DNA recognition protein Hmp1	--	--
um00753	related to DDR48 - heat shock protein	--	--
um00961	conserved hypothetical protein	--	--
um00967	conserved hypothetical protein	--	--
um00976	related to calmodulin	--	--
um01442	hypothetical protein	--	--
um01500	related to ribosomal protein L29.e, cytosolic	--	--
um02078	related to 40S ribosomal protein S30	--	--
um02437	probable NADH2 dehydrogenase (ubiquinone)	--	--
um02491	Glyceraldehyde 3-phosphate dehydrogenase	--	--
um02666	putative protein	--	--
um02705	related to 40s ribosomal protein s21 (CRP-7)	--	--
um02714	probable ribosomal protein S4.e, cytosolic	--	--
um03005	hypothetical protein	--	--
um03304	conserved hypothetical protein	--	--
um03530	related to PAM16 - Presequence translocase-Asssociated Motor, constituent of the mitochondrial import motor PAM	--	--
um03977	hypothetical protein	--	--
um03993	conserved hypothetical protein	--	--
um03999	probable SDH3 - cytochrome b560 subunit of respiratory complex II	--	--
um04190	conserved hypothetical protein	--	--
um04553	related to Growth hormone inducible transmembrane protein	--	--
um05202	putative protein	--	--
um05625	hypothetical protein	--	--
um06449	related to ATP7 - F1F0-ATPase complex, FO D subunit	--	--
um10048	putative protein	--	--
um10059	putative protein	--	--
um10619	hypothetical protein	--	--
um10753	conserved hypothetical protein	--	--
um10760	conserved hypothetical protein	--	--
um10859	related to UV-induced protein uvi15	--	--
um11097	related to QCR10 - ubiquinol--cytochrome-c reductase 8.5 kDa subunit	--	--
um11106	conserved hypothetical protein	--	--
um11170	probable NADH2 dehydrogenase (ubiquinone) flavoprotein 1	--	--
um11589	probable RPL17A - ribosomal protein L17.e	--	--
um11619	probable ribosomal protein L22	--	--
CONTIG 1438	TBD	--	--
CONTIG 5949	TBD	--	--
CONTIG 879	TBD	--	--
CONTIG 5899	TBD	--	--
