# Supplementary material for: Gene discovery and transcript analyses in the corn smut pathogen Ustilago maydis: expressed sequence tag and genome sequence comparison
Source: BMC Genomics. 2007 Sep 24;8:334. doi: 10.1186/1471-2164-8-334 (PMC2219887; doi:10.1186/1471-2164-8-334)
Supplement: Additional file 2 — Table FUNCAT category and MUMDB gene assignment to ESTs. For the contigs that have a FUNCAT designation, this table lists the FUNCAT assignments and MUMDB gene assignments as well as the number of ESTs found in each library. [file 1471-2164-8-334-S2.xls]

## Sheet: Sheet1
Ho, Cahill and Saville
Additional File 2 Table FUNCAT category and MUMDB gene assignment to ESTs
CM	MC	MN	TD	FUNCAT SUB CATEGORIES	Description	MUMDB ID
METABOLISM
0	0	0	1	01.02.01 nitrogen and sulfur utilization	probable AMD2 - amidase	um00011
2	0	0	0	01.02.01.09 catabolism of nitrogenous compounds	related to flavin oxidoreductase	um00046
0	0	1	0	01.01.09 metabolism of the cysteine - aromatic group	Phenylalanine	um00078
0	0	1	0	01.20.35.01 biosynthesis of phenylpropanoids	Phenylalanine	um00078
3	6	3	5	01.20.05.11 biosynthesis of polyketides	related to NonF protein, involved in nonactin biosynthesis	um00094
1	0	0	0	01.05.01.03.01 sugar, glucoside, polyol and carboxylate anabolism	related to choline-phosphate cytidylyltransferase	um00099
0	0	1	0	01.20.17.01 biosynthesis of nonprotein amino acids	probable FET3 - cell surface ferroxidase, high affinity	um00105
0	0	1	0	01.20.19.01 biosynthesis of porphyrins	probable FET3 - cell surface ferroxidase, high affinity	um00105
0	1	0	0	01.04.01 phosphate utilization	probable DAK2 - dihydroxyacetone kinase	um00109
0	1	0	0	01.05.01 C-compound and carbohydrate utilization	probable DAK2 - dihydroxyacetone kinase	um00109
0	1	0	0	01.06.01.03 glycolipid biosynthesis	probable DAK2 - dihydroxyacetone kinase	um00109
0	3	2	3	01.01.11.02.01 biosynthesis of isoleucine	probable BAT2 - branched-chain-amino-acid transaminase (cytosolic)	um00115
0	3	2	3	01.01.11.02.02 degradation of isoleucine	probable BAT2 - branched-chain-amino-acid transaminase (cytosolic)	um00115
0	3	2	3	01.01.11.03.01 biosynthesis of valine	probable BAT2 - branched-chain-amino-acid transaminase (cytosolic)	um00115
0	3	2	3	01.01.11.03.02 degradation of valine	probable BAT2 - branched-chain-amino-acid transaminase (cytosolic)	um00115
0	3	2	3	01.01.11.04.01 biosynthesis of leucine	probable BAT2 - branched-chain-amino-acid transaminase (cytosolic)	um00115
0	3	2	3	01.01.11.04.02 degradation of leucine	probable BAT2 - branched-chain-amino-acid transaminase (cytosolic)	um00115
1	0	2	0	01.05.01.01.02 polysaccharide degradation	probable UDP-glucose 6-dehydrogenase	um00118
1	0	2	0	01.05.01.03.02 polysaccharide biosynthesis	probable UDP-glucose 6-dehydrogenase	um00118
0	1	0	0	01.04.01 phosphate utilization	conserved hypothetical protein	um00120
0	0	1	1	01.05.01.01 C-compound, carbohydrate catabolism	related to L-lactate dehydrogenase (cytochrome b2)	um00123
0	0	1	1	01.05.01.03 C-compound, carbohydrate anabolism	related to L-lactate dehydrogenase (cytochrome b2)	um00123
0	0	1	1	01.06 lipid, fatty acid and isoprenoid metabolism	related to L-lactate dehydrogenase (cytochrome b2)	um00123
1	1	1	0	01.06.04 degradation of lipids, fatty acids and isoprenoids	related to lysophospholipase	um00130
0	1	1	0	01.04.01 phosphate utilization	related to p53-related protein kinase	um00145
5	5	6	2	01.03 nucleotide metabolism	probable pyruvate kinase	um00157
5	5	6	2	01.04.01 phosphate utilization	probable pyruvate kinase	um00157
5	5	6	2	01.05.01.01.01 sugar, glucoside, polyol and carboxylate catabolism	probable pyruvate kinase	um00157
0	1	1	0	01.04.01 phosphate utilization	probable SAC1 - recessive suppressor of secretory defect	um00176
0	1	1	0	01.06.01.01 phospholipid biosynthesis	probable SAC1 - recessive suppressor of secretory defect	um00176
0	0	1	2	01.02.01 nitrogen and sulfur utilization	probable FUN34 - transmembrane protein involved in ammonia production	um00196
0	0	1	2	01.03.16.03 DNA degradation	probable FUN34 - transmembrane protein involved in ammonia production	um00196
0	0	1	2	01.05.04 regulation of C-compound and carbohydrate utilization	probable FUN34 - transmembrane protein involved in ammonia production	um00196
0	1	0	0	01.02 nitrogen and sulfur metabolism	related to TAD2 - tRNA-specific adenosine deaminase 2	um00197
0	1	0	0	01.03.04.01 pyrimidine nucleotide catabolism	related to TAD2 - tRNA-specific adenosine deaminase 2	um00197
0	0	3	1	01.06 lipid, fatty acid and isoprenoid metabolism	related to Lipase, required for intravacuolar lysis of autophagic bodies	um00271
0	1	0	0	01.01 amino acid metabolism	related to Glutaminyl-peptide cyclotransferase precursor	um00280
1	1	0	0	01.01.06.02.01 biosynthesis of asparagine	probable asparagine synthase	um00311
1	1	0	0	01.02.01 nitrogen and sulfur utilization	probable asparagine synthase	um00311
0	0	2	0	01.07.01 biosynthesis of vitamins, cofactors, and prosthetic groups	probable biotin synthase	um00315
1	0	1	0	01.06.04 degradation of lipids, fatty acids and isoprenoids	probable peroxisomal acyl-coenzyme A thioester hydrolase 1	um00334
0	1	0	0	01.06.04 degradation of lipids, fatty acids and isoprenoids	probable SPO14 - phospholipase D	um00370
10	20	5	0	01.05.01.01.01 sugar, glucoside, polyol and carboxylate catabolism	probable MDH1 - malate dehydrogenase precursor, mitochondrial	um00403
10	20	5	0	01.05.01.03 C-compound, carbohydrate anabolism	probable MDH1 - malate dehydrogenase precursor, mitochondrial	um00403
10	20	5	0	01.06.04.05 fatty acid degradation (alpha- and beta-oxidation)	probable MDH1 - malate dehydrogenase precursor, mitochondrial	um00403
10	20	5	0	01.06.07 lipid, fatty acid and isoprenoid utilization	probable MDH1 - malate dehydrogenase precursor, mitochondrial	um00403
10	20	5	0	01.07 metabolism of vitamins, cofactors, and prosthetic groups	probable MDH1 - malate dehydrogenase precursor, mitochondrial	um00403
0	0	0	1	01.01.03.02.01 biosynthesis of glutamate	probable Tartrate dehydrogenase	um00407
0	0	0	1	01.01.06.06.01.03 aminoadipic acid pathway	probable Tartrate dehydrogenase	um00407
0	0	0	1	01.01.11 metabolism of the pyruvate family (alanine, isoleucine, leucine, valine) and D-alanine	probable Tartrate dehydrogenase	um00407
0	0	0	1	01.05.01.01.01 sugar, glucoside, polyol and carboxylate catabolism	probable Tartrate dehydrogenase	um00407
2	3	1	0	01.01.09.01.02 degradation of glycine	probable GCV1 - glycine decarboxylase, subunit T, mitochondrial	um00430
2	3	1	0	01.05.01.01.05 C-1 compound catabolism	probable GCV1 - glycine decarboxylase, subunit T, mitochondrial	um00430
2	3	1	0	01.07 metabolism of vitamins, cofactors, and prosthetic groups	probable GCV1 - glycine decarboxylase, subunit T, mitochondrial	um00430
0	0	0	1	01.06.01.01 phospholipid biosynthesis	related to MCD4 - sporulation protein	um00454
5	0	1	0	01.05.01.01.01 sugar, glucoside, polyol and carboxylate catabolism	probable PGM2 - phosphoglucomutase	um00486
5	0	1	0	01.05.01.01.04 aminosaccharide catabolism	probable PGM2 - phosphoglucomutase	um00486
5	0	1	0	01.05.01.03.01 sugar, glucoside, polyol and carboxylate anabolism	probable PGM2 - phosphoglucomutase	um00486
5	0	1	0	01.05.01.03.04 aminosaccharide biosynthesis	probable PGM2 - phosphoglucomutase	um00486
1	0	0	0	01.04.01 phosphate utilization	probable MSP1 - intra-mitochondrial sorting protein	um00510
0	0	0	1	01.05 C-compound and carbohydrate metabolism	probable carboxylic acid transport protein JEN1	um00529
1	1	1	0	01.01.03.02.01 biosynthesis of glutamate	probable PRO3 - delta 1-pyrroline-5-carboxylate reductase	um00547
1	1	1	0	01.01.03.03.01 biosynthesis of proline	probable PRO3 - delta 1-pyrroline-5-carboxylate reductase	um00547
1	1	1	0	01.01.03.03.02 degradation of proline	probable PRO3 - delta 1-pyrroline-5-carboxylate reductase	um00547
2	1	2	1	01.05.01 C-compound and carbohydrate utilization	probable glycerol-3-phosphate dehydrogenase (NAD)	um00555
2	1	2	1	01.06.01.01 phospholipid biosynthesis	probable glycerol-3-phosphate dehydrogenase (NAD)	um00555
2	1	2	1	01.06.01.05 fatty acid biosynthesis	probable glycerol-3-phosphate dehydrogenase (NAD)	um00555
1	0	0	0	01.05.01.01.01 sugar, glucoside, polyol and carboxylate catabolism	probable AMS1 - alpha-mannosidase	um00557
2	0	0	0	01.04 phosphate metabolism	probable glycogen synthase kinase 3 alpha	um00560
2	0	0	0	01.05.01.03.02 polysaccharide biosynthesis	probable glycogen synthase kinase 3 alpha	um00560
0	0	1	0	01.06.07 lipid, fatty acid and isoprenoid utilization	related to n-terminal acetyltransferase 1	um00579
1	0	0	2	01.01.06.04.02 degradation of threonine	related to GLO4 - glyoxalase II (hydroxyacylglutathione hydrolase)	um00589
1	0	0	2	01.05 C-compound and carbohydrate metabolism	related to GLO4 - glyoxalase II (hydroxyacylglutathione hydrolase)	um00589
1	0	0	2	01.20.01.03 biosynthesis of sugar carboxylic acids	related to GLO4 - glyoxalase II (hydroxyacylglutathione hydrolase)	um00589
3	0	1	0	01.05.01.01.01 sugar, glucoside, polyol and carboxylate catabolism	probable dihydrolipoamide acetyltransferase component of pyruvate dehydrogenase complex, mitochondrial precursor	um00594
3	0	1	0	01.06 lipid, fatty acid and isoprenoid metabolism	probable dihydrolipoamide acetyltransferase component of pyruvate dehydrogenase complex, mitochondrial precursor	um00594
11	3	0	0	01.01.03.02 metabolism of glutamate	probable aspartate aminotransferase, mitochondrial precursor	um00595
11	3	0	0	01.01.06.01.01 biosynthesis of aspartate	probable aspartate aminotransferase, mitochondrial precursor	um00595
11	3	0	0	01.01.06.01.02 degradation of aspartate	probable aspartate aminotransferase, mitochondrial precursor	um00595
11	3	0	0	01.01.06.02.01 biosynthesis of asparagine	probable aspartate aminotransferase, mitochondrial precursor	um00595
11	3	0	0	01.02.01 nitrogen and sulfur utilization	probable aspartate aminotransferase, mitochondrial precursor	um00595
0	0	1	0	01.04 phosphate metabolism	probable Vacuolar (H+)-ATPase, 98 KD subunit	um00630
0	1	1	2	01.06.01.05 fatty acid biosynthesis	related to cytochrome-b5 reductase	um00646
1	0	0	0	01.05.01 C-compound and carbohydrate utilization	probable Family 9 glycosyl hydrolase	um00655
3	3	12	0	01.03.01.01 purine nucleotide catabolism	probable urate oxidase (uricase)	um00672
6	10	15	1	01.05.01.01.01 sugar, glucoside, polyol and carboxylate catabolism	probable FBA1 - fructose-bisphosphate aldolase	um00674
0	0	2	1	01.03.04 pyrimidine nucleotide metabolism	probable CBF5 - Centromere Binding Factor / putative rRNA pseuduridine synthase	um00685
0	0	2	1	01.03.10 metabolism of cyclic and unusual nucleotides	probable CBF5 - Centromere Binding Factor / putative rRNA pseuduridine synthase	um00685
0	0	1	1	01.05.01.01.02 polysaccharide degradation	putative exochitinase	um00695
0	0	1	0	01.04.01 phosphate utilization	related to INO80 - ATPase with chromatin remodeling and helicase activity	um00751
0	0	0	2	01.01.03 assimilation of ammonia, metabolism of the glutamate group	probable URA7 - CTP synthase 1	um00770
0	0	0	2	01.02.01 nitrogen and sulfur utilization	probable URA7 - CTP synthase 1	um00770
0	0	0	2	01.03.04.03 pyrimidine nucleotide anabolism	probable URA7 - CTP synthase 1	um00770
0	0	0	2	01.06.01.01 phospholipid biosynthesis	probable URA7 - CTP synthase 1	um00770
1	1	1	0	01.05.04 regulation of C-compound and carbohydrate utilization	Rac1 GTP binding protein	um00774
0	9	4	2	01.06.01.05 fatty acid biosynthesis	probable ACP1 - mitochonrial acyl-carrier protein	um00778
0	0	1	0	01.06 lipid, fatty acid and isoprenoid metabolism	related to coenzyme a synthetase	um00790
0	0	1	0	01.07 metabolism of vitamins, cofactors, and prosthetic groups	related to coenzyme a synthetase	um00790
0	1	1	1	01.03.01 purine nucleotide metabolism	probable adenosine kinase	um00797
0	1	1	1	01.04.01 phosphate utilization	probable adenosine kinase	um00797
0	0	0	1	01.04.01 phosphate utilization	related to RAD5 - DNA helicase	um00798
0	0	3	0	01.03.01.03 purine nucleotide anabolism	probable bifunctional purine biosynthetic protein ade1	um00812
18	6	3	1	01.03.04 pyrimidine nucleotide metabolism	probable thiamine biosynthesis protein nmt1	um00816
18	6	3	1	01.07.01 biosynthesis of vitamins, cofactors, and prosthetic groups	probable thiamine biosynthesis protein nmt1	um00816
1	1	0	0	01.04.01 phosphate utilization	probable RPT6 - 26S proteasome regulatory subunit	um00833
6	6	5	1	01.05.01.01.01 sugar, glucoside, polyol and carboxylate catabolism	Sdh2 Succinate dehydrogenase [ubiquinone] iron-sulfur protein, mitochondrial precursor	um00844
0	0	2	0	01.05.01 C-compound and carbohydrate utilization	related to SPR1 - exo-1,3-beta-glucanase precursor	um00876
2	0	0	0	01.04.01 phosphate utilization	probable AFG3 - protease of the SEC18/CDC48/PAS1 family of ATPases (AAA)	um00898
21	86	20	2	01.03 nucleotide metabolism	probable ADP, ATP carrier protein (ADP/ATP translocase)	um00919
1	1	1	0	01.01.06.05.01 biosynthesis of methionine	probable MET6 - methionine synthase	um00934
1	1	1	0	01.01.06.05.02 degradation of methionine	probable MET6 - methionine synthase	um00934
0	0	1	0	01.04.01 phosphate utilization	Ucn1 calcineurin catalytic subunit	um00936
0	0	1	0	01.05.04 regulation of C-compound and carbohydrate utilization	Ucn1 calcineurin catalytic subunit	um00936
2	2	8	0	01.01.03.05.01 biosynthesis of arginine	probable ARG6 - n-acetyl-gamma-glutamyl-phosphate reductase	um00945
2	2	8	0	01.04.01 phosphate utilization	probable ARG6 - n-acetyl-gamma-glutamyl-phosphate reductase	um00945
2	2	8	0	01.20.17.01 biosynthesis of nonprotein amino acids	probable ARG6 - n-acetyl-gamma-glutamyl-phosphate reductase	um00945
5	2	5	4	01.06.01.05 fatty acid biosynthesis	probable stearoyl-CoA desaturase	um00955
0	1	0	0	01.03.16.01 RNA degradation	probable RRP45 - Exosome complex exonuclease	um00978
4	2	13	0	01.05 C-compound and carbohydrate metabolism	probable ATP citrate lyase subunit 1	um01005
4	2	13	0	01.06.01.05 fatty acid biosynthesis	probable ATP citrate lyase subunit 1	um01005
0	1	2	0	01.05.01.01.01 sugar, glucoside, polyol and carboxylate catabolism	probable glycogen synthase	um01009
0	1	2	0	01.05.01.03.02.01 glycogen biosynthesis	probable glycogen synthase	um01009
0	1	2	0	01.05.04 regulation of C-compound and carbohydrate utilization	probable glycogen synthase	um01009
2	0	2	0	01.03.01.03 purine nucleotide anabolism	probable ADE17 - 5-aminoimidazole-4-carboxamide ribotide transformylase	um01023
2	0	2	0	01.05.01.07.03 tetrahydrofolate-dependent C-1-transfer	probable ADE17 - 5-aminoimidazole-4-carboxamide ribotide transformylase	um01023
0	0	1	2	01.01.03.02.01 biosynthesis of glutamate	probable 4-aminobutyrate aminotransferase	um01040
0	0	1	2	01.01.03.03 metabolism of proline	probable 4-aminobutyrate aminotransferase	um01040
0	0	1	2	01.01.03.05.01 biosynthesis of arginine	probable 4-aminobutyrate aminotransferase	um01040
0	0	1	2	01.01.03.05.02 degradation of arginine	probable 4-aminobutyrate aminotransferase	um01040
0	0	1	2	01.01.05.03 metabolism of urea (urea cycle)	probable 4-aminobutyrate aminotransferase	um01040
0	0	1	2	01.02.01 nitrogen and sulfur utilization	probable 4-aminobutyrate aminotransferase	um01040
0	0	1	2	01.20.17.01 biosynthesis of nonprotein amino acids	probable 4-aminobutyrate aminotransferase	um01040
0	0	1	0	01.01.05.01.01 biosynthesis of polyamines	Odc ornithine decarboxylase	um01048
0	0	1	0	01.07.01 biosynthesis of vitamins, cofactors, and prosthetic groups	Odc ornithine decarboxylase	um01048
0	0	1	0	01.20.17.03 biosynthesis of amines	Odc ornithine decarboxylase	um01048
1	1	4	2	01.01.11.04.02 degradation of leucine	probable pyruvate carboxylase	um01054
1	1	4	2	01.05.01 C-compound and carbohydrate utilization	probable pyruvate carboxylase	um01054
1	1	4	2	01.06.01.05 fatty acid biosynthesis	probable pyruvate carboxylase	um01054
1	1	4	2	01.07 metabolism of vitamins, cofactors, and prosthetic groups	probable pyruvate carboxylase	um01054
1	2	0	0	01.05.01 C-compound and carbohydrate utilization	conserved hypothetical protein	um01072
0	0	1	2	01.01 amino acid metabolism	GatA 4-AMINOBUTYRATE AMINOTRANSFERASE	um01080
0	0	1	2	01.02.01 nitrogen and sulfur utilization	GatA 4-AMINOBUTYRATE AMINOTRANSFERASE	um01080
0	0	1	2	01.02.04 regulation of nitrogen and sulphur utilization	GatA 4-AMINOBUTYRATE AMINOTRANSFERASE	um01080
0	0	1	2	01.05.01 C-compound and carbohydrate utilization	GatA 4-AMINOBUTYRATE AMINOTRANSFERASE	um01080
0	0	0	1	01.01.13 regulation of amino acid metabolism	probable SCF complex member Cullin 1	um01087
0	0	0	1	01.05.04 regulation of C-compound and carbohydrate utilization	probable SCF complex member Cullin 1	um01087
4	0	0	0	01.07.01 biosynthesis of vitamins, cofactors, and prosthetic groups	probable COQ5 - ubiquinone biosynthesis, methyltransferase	um01088
4	0	0	0	01.20.15.03 biosynthesis of ubiquinone	probable COQ5 - ubiquinone biosynthesis, methyltransferase	um01088
0	1	1	1	01.01 amino acid metabolism	probable POT1 - acetyl-CoA C-acyltransferase, peroxisomal	um01090
0	1	1	1	01.05.01.03 C-compound, carbohydrate anabolism	probable POT1 - acetyl-CoA C-acyltransferase, peroxisomal	um01090
0	1	1	1	01.06.01.05 fatty acid biosynthesis	probable POT1 - acetyl-CoA C-acyltransferase, peroxisomal	um01090
0	1	1	1	01.06.01.07.11 tetracyclic and pentacyclic triterpenes (cholesterin, steroids and hopanoids) biosynthesis	probable POT1 - acetyl-CoA C-acyltransferase, peroxisomal	um01090
0	1	1	1	01.06.04.05 fatty acid degradation (alpha- and beta-oxidation)	probable POT1 - acetyl-CoA C-acyltransferase, peroxisomal	um01090
0	1	1	1	01.06.07 lipid, fatty acid and isoprenoid utilization	probable POT1 - acetyl-CoA C-acyltransferase, peroxisomal	um01090
1	1	3	1	01.05.01 C-compound and carbohydrate utilization	probable KRE2 - alpha-1,2-mannosyltransferase	um01154
3	0	5	2	01.01.06.01.02 degradation of aspartate	probable SDH1 - succinate dehydrogenase (ubiquinone) flavoprotein precursor, mitochondrial	um01172
3	0	5	2	01.05.01.01.01 sugar, glucoside, polyol and carboxylate catabolism	probable SDH1 - succinate dehydrogenase (ubiquinone) flavoprotein precursor, mitochondrial	um01172
3	0	5	2	01.07.01 biosynthesis of vitamins, cofactors, and prosthetic groups	probable SDH1 - succinate dehydrogenase (ubiquinone) flavoprotein precursor, mitochondrial	um01172
1	0	0	0	01.02.01 nitrogen and sulfur utilization	related to sulfide:quinone oxidoreductase, mitochondrial precursor	um01195
0	1	0	1	01.03.07 deoxyribonucleotide metabolism	related to Deoxyribose-phosphate aldolase	um01198
9	4	4	1	01.04.01 phosphate utilization	probable SSC1 - mitochondrial HSP70 member	um01209
1	0	0	4	01.07.03 catabolism of vitamins, cofactors, and prosthetic groups	probable flavoprotein-ubiquinone oxidoreductase	um01212
1	2	1	1	01.01.09.01.01 biosynthesis of glycine	probable 3-phosphoglycerate dehydrogenase	um01233
1	2	1	1	01.01.09.02.01 biosynthesis of serine	probable 3-phosphoglycerate dehydrogenase	um01233
3	3	0	0	01.01.11.04.01 biosynthesis of leucine	probable LEU2 - beta-isopropyl-malate dehydrogenase	um01245
3	3	0	0	01.05.01 C-compound and carbohydrate utilization	probable LEU2 - beta-isopropyl-malate dehydrogenase	um01245
0	0	1	0	01.01.03.02.01 biosynthesis of glutamate	probable delta-1-pyrroline-5-carboxylate dehydrogenase	um01250
0	0	1	0	01.01.03.03.02 degradation of proline	probable delta-1-pyrroline-5-carboxylate dehydrogenase	um01250
1	0	1	0	01.04.01 phosphate utilization	probable SEC18 - vesicular-fusion protein, functional homolog of NSF	um01284
0	1	0	0	01.04.01 phosphate utilization	related to PTC5 - putative 2C protein phosphatase (PP2Cs)	um01286
1	0	0	1	01.04.01 phosphate utilization	related to RIX7 - AAA-type ATPase required for biogenesis and nuclear export of 60S ribosomal subunits	um01296
0	2	0	0	01.05.01.01 C-compound, carbohydrate catabolism	probable DLD2 - D-lactate dehydrogenase	um01314
0	2	0	0	01.05.01.03 C-compound, carbohydrate anabolism	probable DLD2 - D-lactate dehydrogenase	um01314
1	3	5	0	01.01.03.02.01 biosynthesis of glutamate	probable IDH2 - isocitrate dehydrogenase (NAD) subunit 2, mitochondrial	um01328
1	3	5	0	01.01.11 metabolism of the pyruvate family (alanine, isoleucine, leucine, valine) and D-alanine	probable IDH2 - isocitrate dehydrogenase (NAD) subunit 2, mitochondrial	um01328
1	3	5	0	01.05.01.01.01 sugar, glucoside, polyol and carboxylate catabolism	probable IDH2 - isocitrate dehydrogenase (NAD) subunit 2, mitochondrial	um01328
0	8	3	0	01.01.03.02.01 biosynthesis of glutamate	probable IDH1 - isocitrate dehydrogenase [NAD] subunit 1, mitochondrial	um01329
0	8	3	0	01.05.01.01.01 sugar, glucoside, polyol and carboxylate catabolism	probable IDH1 - isocitrate dehydrogenase [NAD] subunit 1, mitochondrial	um01329
2	0	0	1	01.04.01 phosphate utilization	probable to iron inhibited ABC transporter 2	um01341
0	0	0	1	01.06.04 degradation of lipids, fatty acids and isoprenoids	related to ACYL-COA DEHYDROGENASE, LONG-CHAIN SPECIFIC PRECURSOR	um01466
0	0	0	1	01.06.07 lipid, fatty acid and isoprenoid utilization	related to ACYL-COA DEHYDROGENASE, LONG-CHAIN SPECIFIC PRECURSOR	um01466
0	0	0	1	01.06.01.07.11 tetracyclic and pentacyclic triterpenes (cholesterin, steroids and hopanoids) biosynthesis	probable ERG4 - sterol C-24 reductase	um01498
0	0	1	2	01.03.04.03 pyrimidine nucleotide anabolism	Dihydroorotase	um01521
0	3	1	0	01.01.03 assimilation of ammonia, metabolism of the glutamate group	related to n-acetyltransferase	um01533
0	3	1	0	01.05.01.01 C-compound, carbohydrate catabolism	related to n-acetyltransferase	um01533
1	1	0	0	01.06 lipid, fatty acid and isoprenoid metabolism	related to NCR1 - transmembrane glycoprotein, involved in sphingolipid metabolism	um01580
0	1	0	0	01.06.01 lipid, fatty acid and isoprenoid biosynthesis	related to AUR1 - inositol phosphorylceramide synthase	um01613
1	1	0	1	01.05.01 C-compound and carbohydrate utilization	related to GUT2 - glycerol-3-phosphate dehydrogenase, mitochondrial	um01619
1	1	0	1	01.06.01.01 phospholipid biosynthesis	related to GUT2 - glycerol-3-phosphate dehydrogenase, mitochondrial	um01619
6	5	4	1	01.01.03.02.01 biosynthesis of glutamate	probable CIT1 - citrate (si)-synthase, mitochondrial	um01627
6	5	4	1	01.05.01.01.01 sugar, glucoside, polyol and carboxylate catabolism	probable CIT1 - citrate (si)-synthase, mitochondrial	um01627
6	5	4	1	01.05.01.01.03 C-2 compound and organic acid catabolism	probable CIT1 - citrate (si)-synthase, mitochondrial	um01627
1	0	0	0	01.05.01.03.02 polysaccharide biosynthesis	probable 1,3-beta-D-glucan synthase subunit	um01639
5	1	1	1	01.05.01.01.01 sugar, glucoside, polyol and carboxylate catabolism	probable succinyl-coa synthetase alpha chain, gdp-forming	um01672
0	0	1	0	01.01.06.06.01.03 aminoadipic acid pathway	probable LYS2 - L-aminoadipate-semialdehyde dehydrogenase, large subunit	um01697
1	0	2	0	01.04.01 phosphate utilization	related to ABC transporter protein	um01700
4	0	0	1	01.01.06.04.01 biosynthesis of threonine	probable HOM6 - homoserine dehydrogenase	um01708
4	0	0	1	01.01.06.05 metabolism of methionine	probable HOM6 - homoserine dehydrogenase	um01708
4	0	0	1	01.01.06.06.01 biosynthesis of lysine	probable HOM6 - homoserine dehydrogenase	um01708
4	0	0	1	01.01.09.02 metabolism of serine	probable HOM6 - homoserine dehydrogenase	um01708
1	0	0	0	01.04.04 regulation of phosphate utilization	related to Adiponectin receptor 1	um01737
1	0	0	0	01.06.10 regulation of lipid, fatty acid and isoprenoid metabolism	related to Adiponectin receptor 1	um01737
1	0	0	0	01.06 lipid, fatty acid and isoprenoid metabolism	related to Estradiol 17 beta-dehydrogenase 4	um01747
1	0	0	3	01.05.01.01.01 sugar, glucoside, polyol and carboxylate catabolism	probable GCY1 - galactose-induced protein of aldo/keto reductase family	um01753
1	0	0	3	01.05.01.01.02 polysaccharide degradation	probable GCY1 - galactose-induced protein of aldo/keto reductase family	um01753
1	0	0	3	01.20 secondary metabolism	probable GCY1 - galactose-induced protein of aldo/keto reductase family	um01753
0	0	0	1	01.05.01 C-compound and carbohydrate utilization	related to Aldose 1-epimerase precursor	um01772
0	0	1	0	01.05.01.01.09 aerobic aromate catabolism	conserved hypothetical protein	um01775
0	1	0	0	01.01.06.05.01 biosynthesis of methionine	related to homocysteine S-methyltransferase	um01787
0	1	0	0	01.01.06.05.02 degradation of methionine	related to homocysteine S-methyltransferase	um01787
0	1	0	0	01.01.09.03 metabolism of cysteine	related to homocysteine S-methyltransferase	um01787
0	0	2	0	01.06.01.07.11 tetracyclic and pentacyclic triterpenes (cholesterin, steroids and hopanoids) biosynthesis	related to ERG28 - involved in synthesis of ergosterol	um01789
0	1	1	0	01.07.01 biosynthesis of vitamins, cofactors, and prosthetic groups	related to molybdopterin synthase large subunit	um01800
1	0	0	1	01.20 secondary metabolism	related to carbonyl reductase	um01815
0	0	0	1	01.01 amino acid metabolism	related to carnitine acetyl transferase FacC	um01835
0	0	0	1	01.05.01 C-compound and carbohydrate utilization	related to carnitine acetyl transferase FacC	um01835
0	0	0	1	01.06.01 lipid, fatty acid and isoprenoid biosynthesis	related to carnitine acetyl transferase FacC	um01835
0	0	0	1	01.20.17.01 biosynthesis of nonprotein amino acids	related to carnitine acetyl transferase FacC	um01835
0	0	1	0	01.01 amino acid metabolism	probable acetyl-CoA C-acyltransferase precursor	um01843
0	0	1	0	01.05.01.03 C-compound, carbohydrate anabolism	probable acetyl-CoA C-acyltransferase precursor	um01843
0	0	1	0	01.06.01.05 fatty acid biosynthesis	probable acetyl-CoA C-acyltransferase precursor	um01843
0	0	1	0	01.06.01.07.11 tetracyclic and pentacyclic triterpenes (cholesterin, steroids and hopanoids) biosynthesis	probable acetyl-CoA C-acyltransferase precursor	um01843
0	0	1	0	01.06.04.05 fatty acid degradation (alpha- and beta-oxidation)	probable acetyl-CoA C-acyltransferase precursor	um01843
0	0	1	0	01.06.07 lipid, fatty acid and isoprenoid utilization	probable acetyl-CoA C-acyltransferase precursor	um01843
3	2	0	0	01.20.35.01 biosynthesis of phenylpropanoids	related to alcohol dehydrogenase	um01861
1	0	1	0	01.07 metabolism of vitamins, cofactors, and prosthetic groups	related to NADH oxidase	um01869
1	1	1	0	01.20.37.01 biosynthesis of thioredoxin, glutaredoxin, glutathion	related to glutathione-S-transferase	um01870
1	1	0	0	01.05 C-compound and carbohydrate metabolism	related to Oxidoreductase, short-chain dehydrogenase	um01881
1	0	0	2	01.05 C-compound and carbohydrate metabolism	probable Alcohol dehydrogenase	um01885
0	0	0	1	01.01.06.04.02 degradation of threonine	probable isocitrate lyase	um01892
0	0	0	1	01.05.01.01.03 C-2 compound and organic acid catabolism	probable isocitrate lyase	um01892
0	0	0	10	01.05 C-compound and carbohydrate metabolism	related to alcohol dehydrogenase	um01911
6	5	0	0	01.06.01.07.11 tetracyclic and pentacyclic triterpenes (cholesterin, steroids and hopanoids) biosynthesis	Erg2 C-8 sterol isomerase	um01934
1	0	0	0	01.06.04 degradation of lipids, fatty acids and isoprenoids	probable methylglutaconyl-coa hydratase, mitochondrial precursor	um01935
1	1	1	0	01.05.01.01.01 sugar, glucoside, polyol and carboxylate catabolism	probable SUC2 - invertase (sucrose hydrolyzing enzyme)	um01945
1	1	1	0	01.05.01.03.01 sugar, glucoside, polyol and carboxylate anabolism	probable SUC2 - invertase (sucrose hydrolyzing enzyme)	um01945
1	0	0	0	01.04.01 phosphate utilization	related to GAL1 - galactokinase	um01962
1	0	0	0	01.05.01.01.01 sugar, glucoside, polyol and carboxylate catabolism	related to GAL1 - galactokinase	um01962
1	0	0	0	01.05.01.03.01 sugar, glucoside, polyol and carboxylate anabolism	related to GAL1 - galactokinase	um01962
1	0	0	0	01.05.04 regulation of C-compound and carbohydrate utilization	related to GAL1 - galactokinase	um01962
0	0	2	0	01.06.01.05 fatty acid biosynthesis	related to Malonyl CoA-acyl carrier protein transacylase	um01981
1	0	0	1	01.05.01.01.03 C-2 compound and organic acid catabolism	probable ADH1 - alcohol dehydrogenase I	um01984
1	0	0	1	01.05.01.03.03 C-2 compound and organic acid anabolism	probable ADH1 - alcohol dehydrogenase I	um01984
1	0	0	1	01.06 lipid, fatty acid and isoprenoid metabolism	probable ADH1 - alcohol dehydrogenase I	um01984
0	0	1	0	01.02 nitrogen and sulfur metabolism	related to amidohydrolase	um01992
2	3	1	0	01.03.01.01 purine nucleotide catabolism	probable HAM1 - protein involved in DNA repair	um02007
0	0	0	1	01.01 amino acid metabolism	related to family II 2-keto-3-deoxy-D-arabino-heptulosonate 7-phosphate synthase	um02010
0	0	0	1	01.05.01.03.09 aromate anabolism	related to family II 2-keto-3-deoxy-D-arabino-heptulosonate 7-phosphate synthase	um02010
1	0	0	1	01.06 lipid, fatty acid and isoprenoid metabolism	related to Membrane steroid binding protein	um02016
1	0	0	1	01.05.01 C-compound and carbohydrate utilization	probable HXT5 - Hexose transporter	um02037
0	2	1	1	01.04.01 phosphate utilization	probable LTP1 - protein-tyrosine-phosphatase	um02069
5	6	1	0	01.03.01 purine nucleotide metabolism	probable ADK1 - adenylate kinase, cytosolic	um02088
5	6	1	0	01.03.04 pyrimidine nucleotide metabolism	probable ADK1 - adenylate kinase, cytosolic	um02088
5	6	1	0	01.04.01 phosphate utilization	probable ADK1 - adenylate kinase, cytosolic	um02088
1	0	1	0	01.01.03.02.02 degradation of glutamate	related to glutamic acid decarboxylase	um02125
0	1	0	0	01.05.01.01.01 sugar, glucoside, polyol and carboxylate catabolism	probable xylitol dehydrogenase	um02150
0	1	0	0	01.05.01.03.01 sugar, glucoside, polyol and carboxylate anabolism	probable xylitol dehydrogenase	um02150
0	1	0	0	01.20.01.01 biosynthesis of secondary monosaccharides	probable xylitol dehydrogenase	um02150
2	0	0	0	01.05.01.01.01 sugar, glucoside, polyol and carboxylate catabolism	related to 2,5-diketo-D-gluconic acid reductase	um02151
2	0	0	0	01.20 secondary metabolism	related to 2,5-diketo-D-gluconic acid reductase	um02151
0	1	1	0	01.06.01.03 glycolipid biosynthesis	probable NADPH-dependent beta-ketoacyl reductase (rhlG)	um02182
0	1	1	0	01.06.01.05 fatty acid biosynthesis	probable NADPH-dependent beta-ketoacyl reductase (rhlG)	um02182
0	0	0	1	01.01.11.03.02 degradation of valine	probable 3-hydroxyisobutyrate dehydrogenase, mitochondrial precursor	um02189
0	0	2	1	01.06.04 degradation of lipids, fatty acids and isoprenoids	probable acyl-CoA oxidase	um02208
1	0	0	0	01.07.03 catabolism of vitamins, cofactors, and prosthetic groups	conserved hypothetical protein	um02261
0	0	2	0	01.06.01.01 phospholipid biosynthesis	related to CDS1 - CDP-diacylglycerol synthase	um02266
3	1	5	0	01.05.01.01.02 polysaccharide degradation	probable alpha-amylase	um02300
1	3	0	0	01.07.01 biosynthesis of vitamins, cofactors, and prosthetic groups	probable HEM13 - coproporphyrinogen III oxidase	um02317
1	3	0	0	01.20.19.01 biosynthesis of porphyrins	probable HEM13 - coproporphyrinogen III oxidase	um02317
1	0	1	0	01.03 nucleotide metabolism	related to mitochondrial carrier protein	um02351
1	0	1	0	01.05.04 regulation of C-compound and carbohydrate utilization	probable CTP1 - Mitochondrial citrate transporter - member of the mitochondrial carrier (MCF) family	um02365
0	0	1	0	01.01.09.06.01 biosynthesis of tryptophan	probable to anthranilate synthase component II	um02376
0	0	0	1	01.01.09 metabolism of the cysteine - aromatic group	probable phospho-2-dehydro-3-deoxyheptonate aldolase, tyrosine-inhibited	um02385
0	0	0	1	01.05.01.03.09 aromate anabolism	probable phospho-2-dehydro-3-deoxyheptonate aldolase, tyrosine-inhibited	um02385
0	0	0	1	01.20.15 biosynthesis of derivatives of dehydroquinic acid, shikimic acid and chorismic acid	probable phospho-2-dehydro-3-deoxyheptonate aldolase, tyrosine-inhibited	um02385
0	2	1	1	01.06.01.07.09 triterpenes biosynthesis	related to squalene monooxygenase	um02398
0	2	1	1	01.06.01.07.11 tetracyclic and pentacyclic triterpenes (cholesterin, steroids and hopanoids) biosynthesis	related to squalene monooxygenase	um02398
0	2	1	1	01.20.13 biosynthesis of derivatives of homoisopentenyl pyrophosphate	related to squalene monooxygenase	um02398
0	0	2	0	01.03.04.03 pyrimidine nucleotide anabolism	related to thymidylate synthase	um02407
0	0	2	0	01.03.07 deoxyribonucleotide metabolism	related to thymidylate synthase	um02407
0	0	2	0	01.05.01.07.03 tetrahydrofolate-dependent C-1-transfer	related to thymidylate synthase	um02407
0	0	2	0	01.06.01 lipid, fatty acid and isoprenoid biosynthesis	Glyoxaloxidase 1	um02411
1	0	0	0	01.04.01 phosphate utilization	related to PEX6 - peroxisomal assembly protein	um02421
0	0	0	1	01.04 phosphate metabolism	probable serine/threonine protein phosphatase ppe1	um02445
0	0	0	1	01.05 C-compound and carbohydrate metabolism	probable serine/threonine protein phosphatase ppe1	um02445
17	23	12	4	01.03.16 polynucleotide degradation	probable HYP2 - translation initiation factor eIF5A.1	um02450
15	0	2	5	01.01.09.01.02 degradation of glycine	probable LPD1 - dihydrolipoamide dehydrogenase precursor	um02461
15	0	2	5	01.01.09.02.01 biosynthesis of serine	probable LPD1 - dihydrolipoamide dehydrogenase precursor	um02461
15	0	2	5	01.01.11.02.02 degradation of isoleucine	probable LPD1 - dihydrolipoamide dehydrogenase precursor	um02461
15	0	2	5	01.01.11.03.02 degradation of valine	probable LPD1 - dihydrolipoamide dehydrogenase precursor	um02461
15	0	2	5	01.01.11.04.02 degradation of leucine	probable LPD1 - dihydrolipoamide dehydrogenase precursor	um02461
15	0	2	5	01.05.01 C-compound and carbohydrate utilization	probable LPD1 - dihydrolipoamide dehydrogenase precursor	um02461
15	0	2	5	01.06.01 lipid, fatty acid and isoprenoid biosynthesis	probable LPD1 - dihydrolipoamide dehydrogenase precursor	um02461
15	0	2	5	01.07.01 biosynthesis of vitamins, cofactors, and prosthetic groups	probable LPD1 - dihydrolipoamide dehydrogenase precursor	um02461
7	18	22	3	01.05.01.01.01 sugar, glucoside, polyol and carboxylate catabolism	Glyceraldehyde 3-phosphate dehydrogenase	um02491
0	0	0	1	01.06.01 lipid, fatty acid and isoprenoid biosynthesis	related to delta-6 fatty acid desaturase	um02498
0	0	0	2	01.01.05.01.02 degradation of polyamines	Iad1 indole-3-acetaldehyde dehydrogenase	um02508
0	0	0	2	01.05.01.01.03 C-2 compound and organic acid catabolism	Iad1 indole-3-acetaldehyde dehydrogenase	um02508
0	0	0	2	01.05.01.03.03 C-2 compound and organic acid anabolism	Iad1 indole-3-acetaldehyde dehydrogenase	um02508
0	0	0	2	01.06 lipid, fatty acid and isoprenoid metabolism	Iad1 indole-3-acetaldehyde dehydrogenase	um02508
0	0	0	2	01.07 metabolism of vitamins, cofactors, and prosthetic groups	Iad1 indole-3-acetaldehyde dehydrogenase	um02508
0	0	0	2	01.20.05 biosynthesis of acetic acid derivatives	Iad1 indole-3-acetaldehyde dehydrogenase	um02508
0	0	0	2	01.20.17.01 biosynthesis of nonprotein amino acids	Iad1 indole-3-acetaldehyde dehydrogenase	um02508
0	0	2	2	01.04.01 phosphate utilization	probable RPT2 - 26S proteasome regulatory subunit	um02562
2	1	0	0	01.05 C-compound and carbohydrate metabolism	related to toxD gene	um02575
2	4	7	0	01.05.01 C-compound and carbohydrate utilization	probable 6-phosphogluconate dehydrogenase	um02577
10	0	5	2	01.05 C-compound and carbohydrate metabolism	related to 2-hydroxy-3-oxopropionate reductase	um02592
0	0	1	2	01.04.01 phosphate utilization	related to phosphatidylinositol phosphate phosphatase	um02595
0	0	1	2	01.06.01.01 phospholipid biosynthesis	related to phosphatidylinositol phosphate phosphatase	um02595
0	0	2	0	01.04.01 phosphate utilization	probable ISW2 - ATPase component of a two subunit chromatin remodeling complex	um02607
0	0	1	0	01.01.09.03 metabolism of cysteine	probable cysteinyl-tRNA synthetase	um02613
2	0	1	0	01.01.11.01 metabolism of alanine	conserved hypothetical protein	um02631
0	0	0	2	01.06.10 regulation of lipid, fatty acid and isoprenoid metabolism	conserved hypothetical protein	um02642
1	1	0	0	01.06.01.05 fatty acid biosynthesis	related to dihydroceramide delta(4)-desaturase	um02651
0	0	0	1	01.05.01 C-compound and carbohydrate utilization	related to alpha-1,3-mannosyltransferase alg2	um02653
0	0	0	1	01.06.01.03 glycolipid biosynthesis	related to alpha-1,3-mannosyltransferase alg2	um02653
1	0	0	0	01.06.07 lipid, fatty acid and isoprenoid utilization	related to NMT1 - N-myristoyltransferase	um02657
2	0	1	0	01.04 phosphate metabolism	related to VPS29 - involved in vacuolar protein sorting	um02678
0	0	0	4	01.04.01 phosphate utilization	probable FBP1 - fructose-1,6-bisphosphatase	um02703
33	44	9	1	01.04 phosphate metabolism	probable CYTOCHROME C	um02708
0	0	1	1	01.05.04 regulation of C-compound and carbohydrate utilization	related to PCL6 - cyclin like protein interacting with Pho85p	um02712
1	1	0	4	01.01 amino acid metabolism	probable POT1 - acetyl-CoA C-acyltransferase, peroxisomal	um02715
1	1	0	4	01.05.01.03 C-compound, carbohydrate anabolism	probable POT1 - acetyl-CoA C-acyltransferase, peroxisomal	um02715
1	1	0	4	01.06.01.05 fatty acid biosynthesis	probable POT1 - acetyl-CoA C-acyltransferase, peroxisomal	um02715
1	1	0	4	01.06.01.07.11 tetracyclic and pentacyclic triterpenes (cholesterin, steroids and hopanoids) biosynthesis	probable POT1 - acetyl-CoA C-acyltransferase, peroxisomal	um02715
1	1	0	4	01.06.04.05 fatty acid degradation (alpha- and beta-oxidation)	probable POT1 - acetyl-CoA C-acyltransferase, peroxisomal	um02715
1	1	0	4	01.06.07 lipid, fatty acid and isoprenoid utilization	probable POT1 - acetyl-CoA C-acyltransferase, peroxisomal	um02715
1	1	3	0	01.04.01 phosphate utilization	related to quinic acid utilisation protein QUTG (inositol-1(or 4)-monophosphatase)	um02750
1	1	3	0	01.05.01.01.01 sugar, glucoside, polyol and carboxylate catabolism	related to quinic acid utilisation protein QUTG (inositol-1(or 4)-monophosphatase)	um02750
1	1	3	0	01.06.01 lipid, fatty acid and isoprenoid biosynthesis	related to quinic acid utilisation protein QUTG (inositol-1(or 4)-monophosphatase)	um02750
1	1	3	0	01.20 secondary metabolism	related to quinic acid utilisation protein QUTG (inositol-1(or 4)-monophosphatase)	um02750
0	0	1	0	01.05.01.01.01 sugar, glucoside, polyol and carboxylate catabolism	related to GCY1 - galactose-induced protein of aldo/keto reductase family	um02778
0	0	1	0	01.20 secondary metabolism	related to GCY1 - galactose-induced protein of aldo/keto reductase family	um02778
2	5	2	1	01.01.11.02.01 biosynthesis of isoleucine	related to branched-chain amino acid aminotransferase	um02783
2	5	2	1	01.01.11.02.02 degradation of isoleucine	related to branched-chain amino acid aminotransferase	um02783
2	5	2	1	01.01.11.03.01 biosynthesis of valine	related to branched-chain amino acid aminotransferase	um02783
2	5	2	1	01.01.11.03.02 degradation of valine	related to branched-chain amino acid aminotransferase	um02783
2	5	2	1	01.01.11.04.01 biosynthesis of leucine	related to branched-chain amino acid aminotransferase	um02783
2	5	2	1	01.01.11.04.02 degradation of leucine	related to branched-chain amino acid aminotransferase	um02783
1	0	0	0	01.01.06.05.01.02 degradation of homocysteine	related to CYS4 - cystathionine beta-synthase	um02792
1	0	0	0	01.01.09.03.01 biosynthesis of cysteine	related to CYS4 - cystathionine beta-synthase	um02792
1	0	0	0	01.01.09.03.02 degradation of cysteine	related to CYS4 - cystathionine beta-synthase	um02792
1	0	0	0	01.02.01 nitrogen and sulfur utilization	related to CYS4 - cystathionine beta-synthase	um02792
0	0	2	0	01.04.01 phosphate utilization	probable ATP-binding multidrug cassette transport protein	um02796
0	0	2	0	01.05 C-compound and carbohydrate metabolism	probable ATP-binding multidrug cassette transport protein	um02796
0	0	15	0	01.01.03.01.02 degradation of glutamine	probable nadp-specific glutamate dehydrogenase	um02801
0	0	15	0	01.01.03.02.01 biosynthesis of glutamate	probable nadp-specific glutamate dehydrogenase	um02801
0	0	15	0	01.01.03.02.02 degradation of glutamate	probable nadp-specific glutamate dehydrogenase	um02801
0	0	15	0	01.01.03.03.02 degradation of proline	probable nadp-specific glutamate dehydrogenase	um02801
0	0	15	0	01.01.03.05.02 degradation of arginine	probable nadp-specific glutamate dehydrogenase	um02801
0	0	15	0	01.02.01 nitrogen and sulfur utilization	probable nadp-specific glutamate dehydrogenase	um02801
0	0	1	0	01.05.04 regulation of C-compound and carbohydrate utilization	related to CHS5 - chitin biosynthesis protein	um02840
1	0	0	0	01.06.01 lipid, fatty acid and isoprenoid biosynthesis	related to ISC1 - Inositol phosphoSphingolipid phospholipase	um02847
1	0	0	0	01.06.04.01 phospholipid degradation	related to ISC1 - Inositol phosphoSphingolipid phospholipase	um02847
1	7	0	0	01.03.01 purine nucleotide metabolism	probable GUK1 - guanylate kinase	um02849
1	7	0	0	01.04.01 phosphate utilization	probable GUK1 - guanylate kinase	um02849
1	1	0	0	01.04.04 regulation of phosphate utilization	probable PHO81 - cyclin-dependent kinase inhibitor	um02860
0	1	0	0	01.05.01.01.03 C-2 compound and organic acid catabolism	related to ADH6 - NADPH-dependent alcohol dehydrogenase	um02888
0	1	0	0	01.05.01.03.03 C-2 compound and organic acid anabolism	related to ADH6 - NADPH-dependent alcohol dehydrogenase	um02888
0	1	0	0	01.20.35.01 biosynthesis of phenylpropanoids	related to ADH6 - NADPH-dependent alcohol dehydrogenase	um02888
5	1	11	2	01.01.03.02.01 biosynthesis of glutamate	probable aconitase	um02899
5	1	11	2	01.05.01.01.01 sugar, glucoside, polyol and carboxylate catabolism	probable aconitase	um02899
0	1	0	2	01.03.04 pyrimidine nucleotide metabolism	related to tRNA dihydrouridine synthase	um02919
0	0	3	0	01.01 amino acid metabolism	probable sulfite reductase cys-4	um02922
0	0	3	0	01.02.01 nitrogen and sulfur utilization	probable sulfite reductase cys-4	um02922
1	1	1	0	01.04.01 phosphate utilization	related to HOR2 - DL-glycerol phosphatase	um02923
1	1	1	0	01.05.01.03 C-compound, carbohydrate anabolism	related to HOR2 - DL-glycerol phosphatase	um02923
1	1	1	0	01.06.01 lipid, fatty acid and isoprenoid biosynthesis	related to HOR2 - DL-glycerol phosphatase	um02923
0	0	0	1	01.01.06.05 metabolism of methionine	probable MET16 - 3^-phosphoadenylylsulfate reductase	um02942
0	0	0	1	01.02.01.11 sulfate assimilation	probable MET16 - 3^-phosphoadenylylsulfate reductase	um02942
0	0	0	1	01.02.01.13 assimilatory reduction of sulfur	probable MET16 - 3^-phosphoadenylylsulfate reductase	um02942
8	6	15	4	01.06.01 lipid, fatty acid and isoprenoid biosynthesis	conserved hypothetical protein	um02959
0	0	1	2	01.04.01 phosphate utilization	probable ser/thr protein phosphotase 2A regulatory subunit A	um02960
0	0	2	0	01.06 lipid, fatty acid and isoprenoid metabolism	conserved hypothetical protein	um02962
11	24	3	0	01.03.01.03 purine nucleotide anabolism	probable YNK1 - nucleoside diphosphate kinase	um02967
11	24	3	0	01.03.04 pyrimidine nucleotide metabolism	probable YNK1 - nucleoside diphosphate kinase	um02967
11	24	3	0	01.03.13 regulation of nucleotide metabolism	probable YNK1 - nucleoside diphosphate kinase	um02967
11	24	3	0	01.03.16.03 DNA degradation	probable YNK1 - nucleoside diphosphate kinase	um02967
11	24	3	0	01.04.01 phosphate utilization	probable YNK1 - nucleoside diphosphate kinase	um02967
1	0	0	0	01.03.16.01 RNA degradation	related to LSM1 - Sm-like (Lsm) protein	um02968
0	0	1	0	01.05 C-compound and carbohydrate metabolism	probable GUP1 - Multimembrane-spanning protein essential for proton symport of glycerol	um03003
0	1	0	2	01.05.01 C-compound and carbohydrate utilization	probable Aldo-keto reductase yakc [NADP+]	um03006
0	1	0	2	01.07.01 biosynthesis of vitamins, cofactors, and prosthetic groups	probable Aldo-keto reductase yakc [NADP+]	um03006
0	1	0	2	01.07.03 catabolism of vitamins, cofactors, and prosthetic groups	probable Aldo-keto reductase yakc [NADP+]	um03006
4	5	0	1	01.06 lipid, fatty acid and isoprenoid metabolism	related to pyridoxamine-phosphate oxidase	um03009
4	5	0	1	01.07.01 biosynthesis of vitamins, cofactors, and prosthetic groups	related to pyridoxamine-phosphate oxidase	um03009
1	0	0	2	01.05.01.01.03 C-2 compound and organic acid catabolism	conserved hypothetical protein	um03019
1	0	0	2	01.05.01.03.03 C-2 compound and organic acid anabolism	conserved hypothetical protein	um03019
0	0	0	2	01.05 C-compound and carbohydrate metabolism	conserved hypothetical protein	um03034
0	0	0	2	01.06 lipid, fatty acid and isoprenoid metabolism	conserved hypothetical protein	um03034
0	0	1	0	01.07 metabolism of vitamins, cofactors, and prosthetic groups	conserved hypothetical protein	um03035
0	0	0	2	01.05.01 C-compound and carbohydrate utilization	related to NADPH2:quinone reductase	um03068
0	0	1	1	01.05.01.01.03 C-2 compound and organic acid catabolism	probable acetyl-CoA synthetase	um03069
0	0	1	1	01.05.01.03.03 C-2 compound and organic acid anabolism	probable acetyl-CoA synthetase	um03069
0	0	1	1	01.06.04 degradation of lipids, fatty acids and isoprenoids	probable acetyl-CoA synthetase	um03069
0	0	1	1	01.07.01 biosynthesis of vitamins, cofactors, and prosthetic groups	probable acetyl-CoA synthetase	um03069
0	1	1	0	01.05.01 C-compound and carbohydrate utilization	related to enoyl-CoA-hydratase	um03071
0	1	1	0	01.06.01.05 fatty acid biosynthesis	related to enoyl-CoA-hydratase	um03071
0	1	1	0	01.06.04.05 fatty acid degradation (alpha- and beta-oxidation)	related to enoyl-CoA-hydratase	um03071
5	6	1	1	01.05.04 regulation of C-compound and carbohydrate utilization	probable transcription factor BTF3a	um03074
1	0	3	0	01.04.01 phosphate utilization	probable serine/threonine protein phosphatase PP1	um03080
1	0	3	0	01.05.04 regulation of C-compound and carbohydrate utilization	probable serine/threonine protein phosphatase PP1	um03080
5	0	1	6	01.05.01 C-compound and carbohydrate utilization	probable ribose-5-phosphate isomerase	um03103
1	0	0	0	01.01.06.06.01 biosynthesis of lysine	related to ATP-binding cassette (ABC) transporter	um03153
0	0	3	2	01.01.03.02.01 biosynthesis of glutamate	probable CAR2 - ornithine aminotransferase	um03169
0	0	3	2	01.01.03.03 metabolism of proline	probable CAR2 - ornithine aminotransferase	um03169
0	0	3	2	01.01.03.05.01 biosynthesis of arginine	probable CAR2 - ornithine aminotransferase	um03169
0	0	3	2	01.01.03.05.02 degradation of arginine	probable CAR2 - ornithine aminotransferase	um03169
0	0	3	2	01.01.05.03 metabolism of urea (urea cycle)	probable CAR2 - ornithine aminotransferase	um03169
0	0	3	2	01.02.01 nitrogen and sulfur utilization	probable CAR2 - ornithine aminotransferase	um03169
0	0	3	2	01.20.17.01 biosynthesis of nonprotein amino acids	probable CAR2 - ornithine aminotransferase	um03169
12	15	0	0	01.06.01.07.11 tetracyclic and pentacyclic triterpenes (cholesterin, steroids and hopanoids) biosynthesis	probable DELTA(24)-STEROL C-METHYLTRANSFERASE (ERG6)	um03182
3	1	3	1	01.01.03 assimilation of ammonia, metabolism of the glutamate group	probable GFA1 - glucosamine--fructose-6-phosphate transaminase	um03199
3	1	3	1	01.05.01.03.02.03 chitin biosynthesis	probable GFA1 - glucosamine--fructose-6-phosphate transaminase	um03199
3	1	3	1	01.05.01.03.04 aminosaccharide biosynthesis	probable GFA1 - glucosamine--fructose-6-phosphate transaminase	um03199
0	0	0	1	01.05.01.03.02 polysaccharide biosynthesis	Chs8 Chitin Synthase 8	um03204
0	0	1	0	01.03.04.03 pyrimidine nucleotide anabolism	related to thymidylate kinase	um03206
0	0	1	0	01.03.07 deoxyribonucleotide metabolism	related to thymidylate kinase	um03206
0	0	1	0	01.04.01 phosphate utilization	related to thymidylate kinase	um03206
0	0	0	1	01.05.01.01.03 C-2 compound and organic acid catabolism	related to glomerulosclerosis protein Mpv17	um03207
0	0	0	1	01.05.01.03.03 C-2 compound and organic acid anabolism	related to glomerulosclerosis protein Mpv17	um03207
0	0	1	0	01.04.01 phosphate utilization	probable TOR1 - 1-phosphatidylinositol 3-kinase	um03216
0	0	1	0	01.06.01 lipid, fatty acid and isoprenoid biosynthesis	probable TOR1 - 1-phosphatidylinositol 3-kinase	um03216
1	0	0	1	01.03.16.01 RNA degradation	probable exosome complex exonuclease rrp41	um03227
0	0	2	0	01.07.01 biosynthesis of vitamins, cofactors, and prosthetic groups	related to Aldo-keto reductase yakc [NADP+]	um03233
0	0	2	0	01.07.03 catabolism of vitamins, cofactors, and prosthetic groups	related to Aldo-keto reductase yakc [NADP+]	um03233
3	0	0	0	01.01.11.02.01 biosynthesis of isoleucine	probable acetolactate synthase	um03239
3	0	0	0	01.01.11.03.01 biosynthesis of valine	probable acetolactate synthase	um03239
3	0	0	0	01.05.01.01 C-compound, carbohydrate catabolism	probable acetolactate synthase	um03239
0	0	3	0	01.03.01 purine nucleotide metabolism	probable xanthine dehydrogenase	um03264
0	0	3	0	01.05 C-compound and carbohydrate metabolism	probable xanthine dehydrogenase	um03264
0	0	3	0	01.20.17.09 biosynthesis of alkaloids	probable xanthine dehydrogenase	um03264
0	0	2	1	01.01.06.06.02 degradation of lysine	probable ERG10 - acetyl-CoA C-acetyltransferase, cytosolic	um03298
0	0	2	1	01.05.01.03 C-compound, carbohydrate anabolism	probable ERG10 - acetyl-CoA C-acetyltransferase, cytosolic	um03298
0	0	2	1	01.06.01.05 fatty acid biosynthesis	probable ERG10 - acetyl-CoA C-acetyltransferase, cytosolic	um03298
0	0	2	1	01.06.01.07.11 tetracyclic and pentacyclic triterpenes (cholesterin, steroids and hopanoids) biosynthesis	probable ERG10 - acetyl-CoA C-acetyltransferase, cytosolic	um03298
0	0	2	1	01.06.04.05 fatty acid degradation (alpha- and beta-oxidation)	probable ERG10 - acetyl-CoA C-acetyltransferase, cytosolic	um03298
0	0	2	1	01.06.07 lipid, fatty acid and isoprenoid utilization	probable ERG10 - acetyl-CoA C-acetyltransferase, cytosolic	um03298
2	4	9	0	01.05.01.01.01 sugar, glucoside, polyol and carboxylate catabolism	probable TPI1 - triose-phosphate isomerase	um03299
0	0	0	1	01.04.01 phosphate utilization	MAP kinase Kpp2	um03305
2	0	0	0	01.05.01.07.03 tetrahydrofolate-dependent C-1-transfer	related to 5-formyltetrahydrofolate cyclo-ligase	um03307
2	0	0	0	01.07.01 biosynthesis of vitamins, cofactors, and prosthetic groups	related to 5-formyltetrahydrofolate cyclo-ligase	um03307
0	0	1	0	01.06.04 degradation of lipids, fatty acids and isoprenoids	related to DOA1 - involved in ubiquitin-dependent proteolysis	um03309
1	0	0	0	01.03.01.01 purine nucleotide catabolism	related to APA2 - ATP adenylyltransferase II	um03318
1	0	0	0	01.03.04 pyrimidine nucleotide metabolism	related to APA2 - ATP adenylyltransferase II	um03318
1	0	0	0	01.03.10 metabolism of cyclic and unusual nucleotides	related to APA2 - ATP adenylyltransferase II	um03318
1	0	0	0	01.04.01 phosphate utilization	related to APA2 - ATP adenylyltransferase II	um03318
0	2	1	0	01.03.16.01 RNA degradation	probable RLI1 - Protein promoting preinitiation complex assembly	um03351
0	2	1	0	01.04.01 phosphate utilization	probable RLI1 - Protein promoting preinitiation complex assembly	um03351
17	6	11	1	01.05.01.01.01 sugar, glucoside, polyol and carboxylate catabolism	probable ENO1 - enolase I (2-phosphoglycerate dehydratase)	um03356
17	6	11	1	01.05.01.03 C-compound, carbohydrate anabolism	probable ENO1 - enolase I (2-phosphoglycerate dehydratase)	um03356
17	6	11	1	01.20.15 biosynthesis of derivatives of dehydroquinic acid, shikimic acid and chorismic acid	probable ENO1 - enolase I (2-phosphoglycerate dehydratase)	um03356
2	0	0	0	01.05.01.01.02 polysaccharide degradation	probable endo-1,4-beta-xylanase	um03411
0	0	0	3	01.05 C-compound and carbohydrate metabolism	probable xylulose-5-phosphate/fructose-6-phosphate phosphoketolase	um03414
0	0	1	0	01.01.06.05.01 biosynthesis of methionine	related to MET2 - homoserine O-acetyltransferase	um03425
0	0	1	0	01.01.09.02 metabolism of serine	related to MET2 - homoserine O-acetyltransferase	um03425
0	0	1	1	01.07.01 biosynthesis of vitamins, cofactors, and prosthetic groups	conserved hypothetical protein	um03448
1	0	1	0	01.05.04 regulation of C-compound and carbohydrate utilization	probable septin	um03449
1	0	1	1	01.01 amino acid metabolism	related to FAP7 - involved in the oxidative stress response	um03450
0	0	1	0	01.05.01.07.01 S-adenosyl-methionine - homocysteine cycle	related to GPI13 - protein involved in glycosylphosphatidylinositol biosynthesis	um03469
0	0	1	0	01.06.01.01 phospholipid biosynthesis	related to GPI13 - protein involved in glycosylphosphatidylinositol biosynthesis	um03469
0	0	1	0	01.20.01.07 biosynthesis of glycosides	related to GPI13 - protein involved in glycosylphosphatidylinositol biosynthesis	um03469
0	1	0	0	01.04.01 phosphate utilization	related to nucleotide binding protein (NBP 2)	um03486
0	1	0	0	01.07.07 regulation of vitamins, cofactors, and prosthetic groups metabolism	related to nucleotide binding protein (NBP 2)	um03486
0	0	1	2	01.01.05.01.02 degradation of polyamines	probable aldehyde dehydrogenase	um03523
0	0	1	2	01.05.01.01.03 C-2 compound and organic acid catabolism	probable aldehyde dehydrogenase	um03523
0	0	1	2	01.05.01.03.03 C-2 compound and organic acid anabolism	probable aldehyde dehydrogenase	um03523
0	0	1	2	01.06 lipid, fatty acid and isoprenoid metabolism	probable aldehyde dehydrogenase	um03523
0	0	1	2	01.07 metabolism of vitamins, cofactors, and prosthetic groups	probable aldehyde dehydrogenase	um03523
0	0	1	2	01.20.05 biosynthesis of acetic acid derivatives	probable aldehyde dehydrogenase	um03523
0	0	1	2	01.20.17.01 biosynthesis of nonprotein amino acids	probable aldehyde dehydrogenase	um03523
0	0	1	2	01.20.17.03 biosynthesis of amines	related to peroxisomal amine oxidase (copper-containing)	um03524
1	1	3	0	01.01.03.05.01 biosynthesis of arginine	probable ORNITHINE CARBAMOYLTRANSFERASE PRECURSOR	um03537
1	1	3	0	01.01.05.03 metabolism of urea (urea cycle)	probable ORNITHINE CARBAMOYLTRANSFERASE PRECURSOR	um03537
1	1	3	0	01.03.04 pyrimidine nucleotide metabolism	probable ORNITHINE CARBAMOYLTRANSFERASE PRECURSOR	um03537
1	1	3	0	01.20.17.01 biosynthesis of nonprotein amino acids	probable ORNITHINE CARBAMOYLTRANSFERASE PRECURSOR	um03537
0	0	0	1	01.05 C-compound and carbohydrate metabolism	related to endo-polygalacturonase	um03548
0	0	0	1	01.06 lipid, fatty acid and isoprenoid metabolism	related to endo-polygalacturonase	um03548
1	5	0	0	01.01.06.06.02 degradation of lysine	Acetoacetyl-CoA thiolase	um03571
1	5	0	0	01.05.01.03 C-compound, carbohydrate anabolism	Acetoacetyl-CoA thiolase	um03571
1	5	0	0	01.06.01.05 fatty acid biosynthesis	Acetoacetyl-CoA thiolase	um03571
1	5	0	0	01.06.01.07.11 tetracyclic and pentacyclic triterpenes (cholesterin, steroids and hopanoids) biosynthesis	Acetoacetyl-CoA thiolase	um03571
1	5	0	0	01.06.04.05 fatty acid degradation (alpha- and beta-oxidation)	Acetoacetyl-CoA thiolase	um03571
1	5	0	0	01.06.07 lipid, fatty acid and isoprenoid utilization	Acetoacetyl-CoA thiolase	um03571
0	0	1	0	01.01.09.07.01 biosynthesis of histidine	related to HIS2 - histidinol-phosphatase	um03583
0	0	1	0	01.04.01 phosphate utilization	related to HIS2 - histidinol-phosphatase	um03583
2	4	2	0	01.06.01.05 fatty acid biosynthesis	probable NADP(+)-dependent dehydrogenase acting on 3-hydroxy acids	um03591
5	0	0	2	01.06.01.07.11 tetracyclic and pentacyclic triterpenes (cholesterin, steroids and hopanoids) biosynthesis	probable sterol delta 5,6-desaturase	um03593
0	5	4	0	01.05.04 regulation of C-compound and carbohydrate utilization	probable CDC12 - septin	um03599
0	0	0	1	01.01.09.04.01 biosynthesis of phenylalanine	probable ARO1 - Pentafunctional AROM polypeptide	um03607
0	0	0	1	01.01.09.05.01 biosynthesis of tyrosine	probable ARO1 - Pentafunctional AROM polypeptide	um03607
0	0	0	1	01.01.09.06.01 biosynthesis of tryptophan	probable ARO1 - Pentafunctional AROM polypeptide	um03607
0	0	0	1	01.04.01 phosphate utilization	probable ARO1 - Pentafunctional AROM polypeptide	um03607
0	0	0	1	01.05.01.03.09 aromate anabolism	probable ARO1 - Pentafunctional AROM polypeptide	um03607
0	0	0	1	01.20.15 biosynthesis of derivatives of dehydroquinic acid, shikimic acid and chorismic acid	probable ARO1 - Pentafunctional AROM polypeptide	um03607
2	1	0	0	01.06.01 lipid, fatty acid and isoprenoid biosynthesis	related to TSC13 - Enoyl reductase involved in very long chain fatty acid elongation	um03622
2	7	1	1	01.06.01 lipid, fatty acid and isoprenoid biosynthesis	probable SCS7 - required for hydroxylation of ceramide	um03647
2	7	1	1	01.06.04 degradation of lipids, fatty acids and isoprenoids	probable SCS7 - required for hydroxylation of ceramide	um03647
2	7	1	1	01.06.07 lipid, fatty acid and isoprenoid utilization	probable SCS7 - required for hydroxylation of ceramide	um03647
0	0	9	0	01.03.04 pyrimidine nucleotide metabolism	probable uracil permease	um03663
0	0	1	1	01.07.01 biosynthesis of vitamins, cofactors, and prosthetic groups	conserved hypothetical protein	um03699
0	0	2	0	01.01.09.06.02 degradation of tryptophan	conserved hypothetical protein	um03728
1	1	1	0	01.01.06.05 metabolism of methionine	probable adenosylhomocysteinase	um03734
1	1	1	0	01.05.01.07.01 S-adenosyl-methionine - homocysteine cycle	probable adenosylhomocysteinase	um03734
1	1	1	0	01.07.01 biosynthesis of vitamins, cofactors, and prosthetic groups	probable adenosylhomocysteinase	um03734
1	1	1	0	01.20.23 biosynthesis of secondary products derived from L-methionine	probable adenosylhomocysteinase	um03734
1	0	1	1	01.06.01 lipid, fatty acid and isoprenoid biosynthesis	related to long-chain-fatty-acid-CoA ligase	um03737
1	0	1	1	01.06.04 degradation of lipids, fatty acids and isoprenoids	related to long-chain-fatty-acid-CoA ligase	um03737
1	0	1	1	01.06.07 lipid, fatty acid and isoprenoid utilization	related to long-chain-fatty-acid-CoA ligase	um03737
1	0	1	1	01.06.10 regulation of lipid, fatty acid and isoprenoid metabolism	related to long-chain-fatty-acid-CoA ligase	um03737
2	0	2	1	01.02.01 nitrogen and sulfur utilization	probable TRR2 - thioredoxin-disulfide reductase (mitochondrial)	um03763
2	0	2	1	01.03.07 deoxyribonucleotide metabolism	probable TRR2 - thioredoxin-disulfide reductase (mitochondrial)	um03763
1	0	1	1	01.01.03 assimilation of ammonia, metabolism of the glutamate group	related to tetrahydrofolylpolyglutamate synthase (met6+)	um03772
1	0	1	1	01.05.01.07.03 tetrahydrofolate-dependent C-1-transfer	related to tetrahydrofolylpolyglutamate synthase (met6+)	um03772
1	0	1	1	01.07.01 biosynthesis of vitamins, cofactors, and prosthetic groups	related to tetrahydrofolylpolyglutamate synthase (met6+)	um03772
1	0	0	0	01.04.01 phosphate utilization	probable positive effector protein GCN20	um03774
1	0	5	0	01.04.01 phosphate utilization	Ums2 HEAT SHOCK 70 KD PROTEIN 2	um03791
0	0	1	0	01.04.01 phosphate utilization	related to phosphatidylinositol-4-phosphate 5-kinase	um03809
0	0	1	0	01.06.01.01 phospholipid biosynthesis	related to phosphatidylinositol-4-phosphate 5-kinase	um03809
1	0	2	0	01.05 C-compound and carbohydrate metabolism	probable SOL1 - Protein with a possible role in tRNA export	um03811
2	1	0	0	01.07.01 biosynthesis of vitamins, cofactors, and prosthetic groups	probable Pyridoxine biosynthesis protein PDX1	um03824
1	0	0	1	01.04.01 phosphate utilization	probable arsenite translocating ATPase (ASNA1)	um03838
7	2	5	2	01.05 C-compound and carbohydrate metabolism	related to succinate dehydrogenase [ubiquinone] cytochrome b small subunit, mitochondrial precursor	um03845
0	0	4	0	01.01.03 assimilation of ammonia, metabolism of the glutamate group	Nar1 Nitrate reductase	um03847
0	0	4	0	01.02.01 nitrogen and sulfur utilization	Nar1 Nitrate reductase	um03847
0	0	4	0	01.06.01.05 fatty acid biosynthesis	Nar1 Nitrate reductase	um03847
4	0	3	0	01.01.03.02.01 biosynthesis of glutamate	probable glutamate synthase (NADPH)	um03850
4	0	3	0	01.02.01 nitrogen and sulfur utilization	probable glutamate synthase (NADPH)	um03850
0	2	6	0	01.01.06.01.01 biosynthesis of aspartate	probable ADE12 - adenylosuccinate synthetase	um03851
0	2	6	0	01.01.06.01.02 degradation of aspartate	probable ADE12 - adenylosuccinate synthetase	um03851
0	2	6	0	01.03.01.03 purine nucleotide anabolism	probable ADE12 - adenylosuccinate synthetase	um03851
0	1	0	0	01.05.04 regulation of C-compound and carbohydrate utilization	related to VPS25 - vacuolar protein sorting	um03872
1	1	0	1	01.03.04.03 pyrimidine nucleotide anabolism	probable FUR1 - uracil phosphoribosyltransferase	um03873
1	1	0	1	01.04.04 regulation of phosphate utilization	probable FUR1 - uracil phosphoribosyltransferase	um03873
1	1	1	0	01.04.01 phosphate utilization	related to OCA1 - Putative protein tyrosine phosphatase, required for cell cycle arrest in response to oxidative damage of DNA	um03897
1	0	1	0	01.04.01 phosphate utilization	probable peroxisomal half ABC transporter	um03945
2	0	1	0	01.05.01.01.02 polysaccharide degradation	probable 4-alpha-glucanotransferase / amylo-1,6-glucosidase (glycogen-debranching enzyme)	um03949
2	0	1	0	01.05.01.03.02 polysaccharide biosynthesis	probable 4-alpha-glucanotransferase / amylo-1,6-glucosidase (glycogen-debranching enzyme)	um03949
0	1	1	2	01.01.09.07.01 biosynthesis of histidine	probable histidine biosynthesis trifunctional protein	um03974
0	1	1	2	01.03.01.03 purine nucleotide anabolism	probable histidine biosynthesis trifunctional protein	um03974
0	1	1	2	01.04.01 phosphate utilization	probable histidine biosynthesis trifunctional protein	um03974
0	0	0	2	01.01 amino acid metabolism	probable PDC1 - pyruvate decarboxylase, isozyme 1	um03994
0	0	0	2	01.05.01.01.03 C-2 compound and organic acid catabolism	probable PDC1 - pyruvate decarboxylase, isozyme 1	um03994
0	0	0	2	01.05.01.03.03 C-2 compound and organic acid anabolism	probable PDC1 - pyruvate decarboxylase, isozyme 1	um03994
0	0	0	2	01.07.01 biosynthesis of vitamins, cofactors, and prosthetic groups	probable PDC1 - pyruvate decarboxylase, isozyme 1	um03994
0	0	0	2	01.07.07 regulation of vitamins, cofactors, and prosthetic groups metabolism	probable PDC1 - pyruvate decarboxylase, isozyme 1	um03994
0	0	2	0	01.01.06.05 metabolism of methionine	related to MET1 - siroheme synthase	um03997
0	0	2	0	01.02.01.11 sulfate assimilation	related to MET1 - siroheme synthase	um03997
0	0	2	0	01.02.04 regulation of nitrogen and sulphur utilization	related to MET1 - siroheme synthase	um03997
0	0	2	0	01.07.01 biosynthesis of vitamins, cofactors, and prosthetic groups	related to MET1 - siroheme synthase	um03997
0	0	2	0	01.20.19.01 biosynthesis of porphyrins	related to MET1 - siroheme synthase	um03997
0	0	2	0	01.20.19.05 biosynthesis of cobalamins	related to MET1 - siroheme synthase	um03997
1	0	0	1	01.07.01 biosynthesis of vitamins, cofactors, and prosthetic groups	conserved hypothetical protein	um04049
4	0	5	1	01.01 amino acid metabolism	probable GUA1 - GMP synthase (glutamine-hydrolyzing)	um04050
4	0	5	1	01.03.01.03 purine nucleotide anabolism	probable GUA1 - GMP synthase (glutamine-hydrolyzing)	um04050
1	0	0	1	01.01.09.03 metabolism of cysteine	probable STR2 - Cystathionine gamma-synthase	um04053
1	0	0	1	01.02 nitrogen and sulfur metabolism	probable STR2 - Cystathionine gamma-synthase	um04053
0	0	1	0	01.04.01 phosphate utilization	probable SNQ2 - ABC transporter involved in multidrug resistance	um04056
0	0	1	0	01.05 C-compound and carbohydrate metabolism	probable SNQ2 - ABC transporter involved in multidrug resistance	um04056
3	0	0	0	01.05.01.01 C-compound, carbohydrate catabolism	related to dihydroflavonol reductase	um04057
3	0	0	0	01.07.01 biosynthesis of vitamins, cofactors, and prosthetic groups	related to dihydroflavonol reductase	um04057
3	0	4	1	01.07 metabolism of vitamins, cofactors, and prosthetic groups	related to glutathione S-transferase	um04081
2	9	0	0	01.01.06.06.01.03 aminoadipic acid pathway	probable LYS20 - homocitrate synthase	um04115
2	9	0	0	01.05.01 C-compound and carbohydrate utilization	probable LYS20 - homocitrate synthase	um04115
0	1	0	1	01.20 secondary metabolism	related to isopenicillin N epimerase	um04128
0	2	0	1	01.01.06.05.01 biosynthesis of methionine	probable Methionine synthase, vitamin-b12 independent	um04134
35	54	22	11	01.05.01.01.01 sugar, glucoside, polyol and carboxylate catabolism	probable TAL1 - transaldolase	um04138
35	54	22	11	01.05.01.03.01 sugar, glucoside, polyol and carboxylate anabolism	probable TAL1 - transaldolase	um04138
3	2	9	4	01.04.01 phosphate utilization	probable YEF3 - translation elongation factor eEF3	um04152
4	0	1	0	01.01.11.04.01 biosynthesis of leucine	probable LEU4 - 2-isopropylmalalate synthase	um04156
1	0	0	1	01.05.01.01.01 sugar, glucoside, polyol and carboxylate catabolism	probable RKI1 - D-ribose-5-phosphate ketol-isomerase	um04159
1	0	0	1	01.05.01.03.01 sugar, glucoside, polyol and carboxylate anabolism	probable RKI1 - D-ribose-5-phosphate ketol-isomerase	um04159
1	1	5	1	01.01.09.01.01 biosynthesis of glycine	probable GCV2 - glycine decarboxylase P subunit	um04175
1	1	5	1	01.01.09.01.02 degradation of glycine	probable GCV2 - glycine decarboxylase P subunit	um04175
1	1	5	1	01.01.09.02.01 biosynthesis of serine	probable GCV2 - glycine decarboxylase P subunit	um04175
1	1	5	1	01.01.09.02.02 degradation of serine	probable GCV2 - glycine decarboxylase P subunit	um04175
1	1	5	1	01.02 nitrogen and sulfur metabolism	probable GCV2 - glycine decarboxylase P subunit	um04175
1	1	5	1	01.05.01.01.05 C-1 compound catabolism	probable GCV2 - glycine decarboxylase P subunit	um04175
1	1	5	1	01.07 metabolism of vitamins, cofactors, and prosthetic groups	probable GCV2 - glycine decarboxylase P subunit	um04175
0	0	1	0	01.03.01 purine nucleotide metabolism	Pyr6 Orotidine 5^-phosphate decarboxylase	um04214
0	0	1	0	01.03.04.03 pyrimidine nucleotide anabolism	Pyr6 Orotidine 5^-phosphate decarboxylase	um04214
0	1	0	0	01.01.09.04 metabolism of phenylalanine	probable ARO7 - chorismate mutase	um04220
0	1	0	0	01.01.09.05 metabolism of tyrosine	probable ARO7 - chorismate mutase	um04220
0	1	0	0	01.01.09.06 metabolism of tryptophan	probable ARO7 - chorismate mutase	um04220
0	1	0	0	01.20.15 biosynthesis of derivatives of dehydroquinic acid, shikimic acid and chorismic acid	probable ARO7 - chorismate mutase	um04220
2	0	1	0	01.04.01 phosphate utilization	probable RVB2 - RUVB-like protein	um04226
1	0	1	0	01.04.01 phosphate utilization	related to MOT1 - transcriptional accessory protein	um04230
0	0	0	1	01.06 lipid, fatty acid and isoprenoid metabolism	related to Cholinesterase precursor	um04247
1	1	0	0	01.07.01 biosynthesis of vitamins, cofactors, and prosthetic groups	probable BNA6 - nicotinate-nucleotide diphosphorylase (carboxylating)	um04262
3	2	0	1	01.01.06.06.01.03 aminoadipic acid pathway	probable saccharopine dehydrogenase (NAD, L-lysine-forming)	um04268
3	2	0	1	01.01.06.06.02 degradation of lysine	probable saccharopine dehydrogenase (NAD, L-lysine-forming)	um04268
0	2	0	1	01.01.06.04.02 degradation of threonine	probable isocitrate lyase	um04285
0	2	0	1	01.05.01.01.03 C-2 compound and organic acid catabolism	probable isocitrate lyase	um04285
0	0	1	0	01.06.04.05 fatty acid degradation (alpha- and beta-oxidation)	probable POX1 - acyl-CoA oxidase	um04324
1	0	0	0	01.04.01 phosphate utilization	related to 3-phytase A precursor	um04350
0	1	0	1	01.06.01.07.11 tetracyclic and pentacyclic triterpenes (cholesterin, steroids and hopanoids) biosynthesis	Erg9 Farnesyl-diphosphate farnesyltransferase	um04374
0	1	0	1	01.20.13 biosynthesis of derivatives of homoisopentenyl pyrophosphate	Erg9 Farnesyl-diphosphate farnesyltransferase	um04374
0	0	0	1	01.01 amino acid metabolism	related to hnRNP arginine N-methyltransferase	um04375
0	1	1	1	01.04.01 phosphate utilization	probable P-type ATPase (amino-phospholipid-translocase)	um04394
0	0	0	2	01.05.04 regulation of C-compound and carbohydrate utilization	probable succinate-fumarate transporter (mitochondrial)	um04399
0	0	1	1	01.01.09.07.01 biosynthesis of histidine	probable histidinol-phosphate transaminase	um04429
1	0	1	0	01.05.01.01.05 C-1 compound catabolism	probable esterase D	um04430
1	0	1	0	01.06.04 degradation of lipids, fatty acids and isoprenoids	probable esterase D	um04430
1	0	1	0	01.05 C-compound and carbohydrate metabolism	related to 17-beta-hydroxysteroid dehydrogenase	um04441
1	0	1	0	01.06.01 lipid, fatty acid and isoprenoid biosynthesis	related to 17-beta-hydroxysteroid dehydrogenase	um04441
1	0	1	1	01.05.01.01.01 sugar, glucoside, polyol and carboxylate catabolism	probable branching enzyme (be1)	um04470
1	0	1	1	01.05.01.01.02 polysaccharide degradation	probable branching enzyme (be1)	um04470
1	0	1	1	01.05.01.03.02 polysaccharide biosynthesis	probable branching enzyme (be1)	um04470
0	1	0	2	01.05.01.01.03 C-2 compound and organic acid catabolism	related to ADH2 - alcohol dehydrogenase II	um04480
0	1	0	2	01.05.01.03.03 C-2 compound and organic acid anabolism	related to ADH2 - alcohol dehydrogenase II	um04480
0	1	0	2	01.06 lipid, fatty acid and isoprenoid metabolism	related to ADH2 - alcohol dehydrogenase II	um04480
0	1	0	2	01.20.35.01 biosynthesis of phenylpropanoids	related to ADH2 - alcohol dehydrogenase II	um04480
0	0	0	27	01.05.01.01.03 C-2 compound and organic acid catabolism	related to ADH2 - Alcohol dehydrogenase II	um04481
0	0	0	27	01.05.01.03.03 C-2 compound and organic acid anabolism	related to ADH2 - Alcohol dehydrogenase II	um04481
2	2	0	0	01.07.01 biosynthesis of vitamins, cofactors, and prosthetic groups	related to COQ4 - responsible for restoring ubiquinone biosynthesis in coq4 mutant	um04495
0	1	1	0	01.01.03.05.01 biosynthesis of arginine	probable ARG4 - arginosuccinate lyase	um04497
0	1	1	0	01.01.05.03 metabolism of urea (urea cycle)	probable ARG4 - arginosuccinate lyase	um04497
0	1	1	0	01.01.06.01 metabolism of aspartate	probable ARG4 - arginosuccinate lyase	um04497
0	1	1	0	01.05.01.01.01 sugar, glucoside, polyol and carboxylate catabolism	probable ARG4 - arginosuccinate lyase	um04497
3	0	2	2	01.06 lipid, fatty acid and isoprenoid metabolism	probable RML2 - mitochondrial ribosomal protein, large subunit	um04511
2	0	0	0	01.04.01 phosphate utilization	conserved hypothetical protein	um04561
2	0	0	0	01.05.01 C-compound and carbohydrate utilization	conserved hypothetical protein	um04561
0	1	2	0	01.01.03.02 metabolism of glutamate	probable aspartate aminotransferase, cytoplasmic	um04562
0	1	2	0	01.01.06.01.01 biosynthesis of aspartate	probable aspartate aminotransferase, cytoplasmic	um04562
0	1	2	0	01.01.06.01.02 degradation of aspartate	probable aspartate aminotransferase, cytoplasmic	um04562
0	1	2	0	01.01.06.02.01 biosynthesis of asparagine	probable aspartate aminotransferase, cytoplasmic	um04562
0	1	2	0	01.02.01 nitrogen and sulfur utilization	probable aspartate aminotransferase, cytoplasmic	um04562
1	0	1	0	01.06 lipid, fatty acid and isoprenoid metabolism	putative dioxygenase Ssp1	um04571
1	0	3	3	01.01.09.06.01 biosynthesis of tryptophan	probable tryptophan synthase	um04584
0	0	0	2	01.03.16.01 RNA degradation	probable dead-box protein abstrakt	um04587
2	0	4	0	01.02.04.03 regulation of sulfur utilization	probable negative regulator sulfur controller-3	um04611
1	1	4	3	01.05.01 C-compound and carbohydrate utilization	Acc1 acetyl-CoA carboxylase	um04629
1	1	4	3	01.06.01.05 fatty acid biosynthesis	Acc1 acetyl-CoA carboxylase	um04629
1	1	4	3	01.06.10 regulation of lipid, fatty acid and isoprenoid metabolism	Acc1 acetyl-CoA carboxylase	um04629
0	1	2	0	01.01.05.03 metabolism of urea (urea cycle)	conserved hypothetical protein	um04667
0	1	2	0	01.01.06.06.01.01 diaminopimelic acid pathway	conserved hypothetical protein	um04667
1	0	0	0	01.04.01 phosphate utilization	related to nucleotide-binding protein NBP35	um04668
1	0	0	0	01.07.07 regulation of vitamins, cofactors, and prosthetic groups metabolism	related to nucleotide-binding protein NBP35	um04668
3	2	0	0	01.07.04 utilization of vitamins, cofactors, and prosthetic groups	related to CYT2 - holocytochrome-c1 synthase	um04702
3	2	0	0	01.20.19.01 biosynthesis of porphyrins	related to CYT2 - holocytochrome-c1 synthase	um04702
3	0	2	0	01.03 nucleotide metabolism	probable phosphomannomutase	um04703
3	0	2	0	01.05.01.01.01 sugar, glucoside, polyol and carboxylate catabolism	probable phosphomannomutase	um04703
3	0	2	0	01.05.01.03.01 sugar, glucoside, polyol and carboxylate anabolism	probable phosphomannomutase	um04703
0	0	1	1	01.03.16 polynucleotide degradation	related to MRE11 - DNA repair and meiotic recombination protein	um04704
0	1	1	0	01.06 lipid, fatty acid and isoprenoid metabolism	related to N-methyltransferase	um04712
0	1	0	1	01.04.01 phosphate utilization	related to TPT1 - tRNA 2^-phosphotransferase	um04714
0	0	1	2	01.01.06.04.02 degradation of threonine	related to GLY1 - L-threonine aldolase, low-specific	um04787
0	0	1	2	01.01.09.01.01 biosynthesis of glycine	related to GLY1 - L-threonine aldolase, low-specific	um04787
0	0	1	2	01.01.09.01.02 degradation of glycine	related to GLY1 - L-threonine aldolase, low-specific	um04787
0	0	1	2	01.20.19 biosynthesis of secondary products derived from glycine, L-serine and L-alanine	related to GLY1 - L-threonine aldolase, low-specific	um04787
1	1	1	0	01.05.01.01.01 sugar, glucoside, polyol and carboxylate catabolism	probable RPE1 - D-ribulose-5-phosphate 3-epimerase	um04797
1	1	1	0	01.05.01.03.01 sugar, glucoside, polyol and carboxylate anabolism	probable RPE1 - D-ribulose-5-phosphate 3-epimerase	um04797
0	0	2	0	01.03.10 metabolism of cyclic and unusual nucleotides	related to RIB1 - GTP cyclohydrolase II	um04826
0	0	2	0	01.07.01 biosynthesis of vitamins, cofactors, and prosthetic groups	related to RIB1 - GTP cyclohydrolase II	um04826
1	0	0	1	01.06.01.07.11 tetracyclic and pentacyclic triterpenes (cholesterin, steroids and hopanoids) biosynthesis	probable isopentenyl-diphosphate delta-isomerase	um04838
1	0	0	1	01.06.01.07.13 tetraterpenes (carotinoids) biosynthesis	probable isopentenyl-diphosphate delta-isomerase	um04838
0	0	1	1	01.01.09.06.02 degradation of tryptophan	related to kynureninase	um04846
0	0	1	1	01.07.01 biosynthesis of vitamins, cofactors, and prosthetic groups	related to kynureninase	um04846
2	0	0	1	01.03.16 polynucleotide degradation	probable THS1 - threonyl tRNA synthetase, cytosolic	um04848
5	11	2	1	01.04.01 phosphate utilization	probable PGK1 - phosphoglycerate kinase	um04871
5	11	2	1	01.05.01.01.01 sugar, glucoside, polyol and carboxylate catabolism	probable PGK1 - phosphoglycerate kinase	um04871
4	5	8	0	01.01.03.05.01 biosynthesis of arginine	probable ARG1 - argininosuccinate synthetase	um04872
4	5	8	0	01.01.05.03 metabolism of urea (urea cycle)	probable ARG1 - argininosuccinate synthetase	um04872
4	5	8	0	01.01.06.01 metabolism of aspartate	probable ARG1 - argininosuccinate synthetase	um04872
4	5	8	0	01.02.01 nitrogen and sulfur utilization	probable ARG1 - argininosuccinate synthetase	um04872
4	5	8	0	01.20 secondary metabolism	probable ARG1 - argininosuccinate synthetase	um04872
3	0	1	0	01.01.03.02.01 biosynthesis of glutamate	probable LYS12 - Homo-isocitrate dehydrogenase	um04873
3	0	1	0	01.01.06.06.01.03 aminoadipic acid pathway	probable LYS12 - Homo-isocitrate dehydrogenase	um04873
3	0	1	0	01.01.11.02.01 biosynthesis of isoleucine	probable LYS12 - Homo-isocitrate dehydrogenase	um04873
3	0	1	0	01.01.11.03.01 biosynthesis of valine	probable LYS12 - Homo-isocitrate dehydrogenase	um04873
3	0	1	0	01.01.11.04.01 biosynthesis of leucine	probable LYS12 - Homo-isocitrate dehydrogenase	um04873
3	0	1	0	01.05.01.01.01 sugar, glucoside, polyol and carboxylate catabolism	probable LYS12 - Homo-isocitrate dehydrogenase	um04873
3	3	3	0	01.01.06.04 metabolism of threonine	ASADH aspartate semialdehyde dehydrogenase	um04899
3	3	3	0	01.01.06.05 metabolism of methionine	ASADH aspartate semialdehyde dehydrogenase	um04899
3	3	3	0	01.01.06.06.01.01 diaminopimelic acid pathway	ASADH aspartate semialdehyde dehydrogenase	um04899
3	3	3	0	01.01.09.02 metabolism of serine	ASADH aspartate semialdehyde dehydrogenase	um04899
1	0	0	0	01.04.01 phosphate utilization	conserved hypothetical protein	um04903
1	0	0	0	01.07.01 biosynthesis of vitamins, cofactors, and prosthetic groups	conserved hypothetical protein	um04903
3	27	1	0	01.05.01.01.01 sugar, glucoside, polyol and carboxylate catabolism	related to 2,5-diketo-D-gluconic acid reductase	um04922
3	27	1	0	01.20 secondary metabolism	related to 2,5-diketo-D-gluconic acid reductase	um04922
8	2	12	0	01.01.03.01.01 biosynthesis of glutamine	probable ZWF1 - glucose-6-phosphate dehydrogenase	um04930
8	2	12	0	01.05.01.01.01 sugar, glucoside, polyol and carboxylate catabolism	probable ZWF1 - glucose-6-phosphate dehydrogenase	um04930
0	0	3	5	01.01.03.02.01 biosynthesis of glutamate	probable arginase	um04939
0	0	3	5	01.01.03.03.01 biosynthesis of proline	probable arginase	um04939
0	0	3	5	01.01.03.05.02 degradation of arginine	probable arginase	um04939
0	0	3	5	01.01.05.03 metabolism of urea (urea cycle)	probable arginase	um04939
0	0	3	5	01.02.01.09 catabolism of nitrogenous compounds	probable arginase	um04939
0	0	3	5	01.02.04 regulation of nitrogen and sulphur utilization	probable arginase	um04939
3	6	0	0	01.03.07 deoxyribonucleotide metabolism	probable GRX1 - glutaredoxin	um04948
4	1	7	2	01.01 amino acid metabolism	probable Transketolase	um04967
4	1	7	2	01.05.01.01.01 sugar, glucoside, polyol and carboxylate catabolism	probable Transketolase	um04967
4	1	7	2	01.05.01.03.01 sugar, glucoside, polyol and carboxylate anabolism	probable Transketolase	um04967
4	1	7	2	01.06.01.07 isoprenoid biosynthesis	probable Transketolase	um04967
0	0	0	3	01.05.01 C-compound and carbohydrate utilization	probable OSM1 - fumarate reductase	um04971
5	2	0	3	01.02.01 nitrogen and sulfur utilization	related to NFU-1 protein (iron homeostasis)	um04972
0	0	1	0	01.04.01 phosphate utilization	related to PDR16 - protein involved in lipid biosynthesis and multidrug resistance / PHO13 4-nitrophenylphosphatase	um04979
0	0	1	0	01.05.01.01.09 aerobic aromate catabolism	related to PDR16 - protein involved in lipid biosynthesis and multidrug resistance / PHO13 4-nitrophenylphosphatase	um04979
0	0	1	0	01.06.01.01 phospholipid biosynthesis	related to PDR16 - protein involved in lipid biosynthesis and multidrug resistance / PHO13 4-nitrophenylphosphatase	um04979
0	0	1	0	01.06.10 regulation of lipid, fatty acid and isoprenoid metabolism	related to PDR16 - protein involved in lipid biosynthesis and multidrug resistance / PHO13 4-nitrophenylphosphatase	um04979
0	0	1	0	01.20 secondary metabolism	related to PDR16 - protein involved in lipid biosynthesis and multidrug resistance / PHO13 4-nitrophenylphosphatase	um04979
1	0	0	0	01.05.01.01.04 aminosaccharide catabolism	probable PCM1 - phosphoacetylglucosamine mutase	um04983
1	0	0	0	01.05.01.03.04 aminosaccharide biosynthesis	probable PCM1 - phosphoacetylglucosamine mutase	um04983
0	0	0	9	01.20.37.05 biosynthesis of beta-lactams	related to 7alpha-cephem-methoxylase P8 chain	um05002
1	1	0	0	01.01.06.05.02 degradation of methionine	probable SAM2 - S-adenosylmethionine synthetase 2	um05019
1	1	0	0	01.01.09 metabolism of the cysteine - aromatic group	probable SAM2 - S-adenosylmethionine synthetase 2	um05019
1	1	0	0	01.05.01.03.05 C-1 compound anabolism	probable SAM2 - S-adenosylmethionine synthetase 2	um05019
1	1	0	0	01.05.01.07.01 S-adenosyl-methionine - homocysteine cycle	probable SAM2 - S-adenosylmethionine synthetase 2	um05019
1	1	0	0	01.07.01 biosynthesis of vitamins, cofactors, and prosthetic groups	probable SAM2 - S-adenosylmethionine synthetase 2	um05019
1	1	0	0	01.20.21 biosynthesis of sulfuric acid and L-cysteine derivatives	probable SAM2 - S-adenosylmethionine synthetase 2	um05019
1	1	0	0	01.20.23 biosynthesis of secondary products derived from L-methionine	probable SAM2 - S-adenosylmethionine synthetase 2	um05019
1	0	4	1	01.05.01 C-compound and carbohydrate utilization	probable monosaccharide transporter	um05023
0	0	0	3	01.05.04 regulation of C-compound and carbohydrate utilization	related to SNF7 protein	um05062
0	0	1	0	01.03.01.03 purine nucleotide anabolism	related to 3-carboxy-cis,cis-muconate cycloisomerase	um05076
1	0	0	1	01.01.06.05.01 biosynthesis of methionine	probable sulfate adenylyltransferase	um05103
1	0	0	1	01.02.01.11 sulfate assimilation	probable sulfate adenylyltransferase	um05103
1	0	0	1	01.02.01.14 conjunction of sulfate	probable sulfate adenylyltransferase	um05103
1	0	0	1	01.03.10 metabolism of cyclic and unusual nucleotides	probable sulfate adenylyltransferase	um05103
1	0	0	1	01.04.01 phosphate utilization	probable sulfate adenylyltransferase	um05103
2	0	0	0	01.25.03 extracellular protein degradation	related to ECM14 - involved in cell wall biogenesis and architecture	um05109
1	0	0	0	01.01.06.04.02 degradation of threonine	probable ILV1 - anabolic serine and threonine dehydratase precursor	um05113
1	0	0	0	01.01.09.02 metabolism of serine	probable ILV1 - anabolic serine and threonine dehydratase precursor	um05113
1	0	0	0	01.01.11.02.01 biosynthesis of isoleucine	probable ILV1 - anabolic serine and threonine dehydratase precursor	um05113
0	0	1	0	01.03.04 pyrimidine nucleotide metabolism	related to NCL1 - tRNA (cytosine-5-)-methyltransferase	um05126
1	0	0	0	01.03.01.03 purine nucleotide anabolism	probable ADE6 - phosphoribosylformyl glycinamidine synthetase	um05162
0	0	0	3	01.05.01.01.05 C-1 compound catabolism	probable formate dehydrogenase	um05170
0	0	0	3	01.07 metabolism of vitamins, cofactors, and prosthetic groups	probable formate dehydrogenase	um05170
0	1	1	0	01.05.01 C-compound and carbohydrate utilization	related to multifunctional folic acid synthesis protein	um05171
0	1	1	0	01.07.01 biosynthesis of vitamins, cofactors, and prosthetic groups	related to multifunctional folic acid synthesis protein	um05171
1	0	1	0	01.06.01.07.11 tetracyclic and pentacyclic triterpenes (cholesterin, steroids and hopanoids) biosynthesis	probable MVD1 - mevalonate pyrophosphate decarboxylase	um05179
0	0	1	0	01.05.01 C-compound and carbohydrate utilization	related to ALG11 - required for asparagine-linked glycosylation	um05209
0	0	0	1	01.20 secondary metabolism	probable Salicylate hydroxylase	um05230
0	0	1	0	01.05.01.01.01 sugar, glucoside, polyol and carboxylate catabolism	probable nadp-dependent mannitol dehydrogenase	um05252
0	0	1	0	01.05.01.03.01 sugar, glucoside, polyol and carboxylate anabolism	probable nadp-dependent mannitol dehydrogenase	um05252
0	0	1	0	01.06.01.05 fatty acid biosynthesis	probable nadp-dependent mannitol dehydrogenase	um05252
0	0	0	19	01.05 C-compound and carbohydrate metabolism	probable glutathione-dependent formaldehyde dehydrogenase	um05264
13	40	8	3	01.05.01.01.01 sugar, glucoside, polyol and carboxylate catabolism	probable 2,3-bisphosphoglycerate-dependent phosphoglycerate mutase	um05339
0	0	0	2	01.05 C-compound and carbohydrate metabolism	conserved hypothetical protein	um05354
9	5	0	0	01.06.01.07.11 tetracyclic and pentacyclic triterpenes (cholesterin, steroids and hopanoids) biosynthesis	probable hydroxymethylglutaryl-CoA synthase	um05362
0	0	1	0	01.04.01 phosphate utilization	probable protein phosphatase 2A regulatory B subunit	um05365
0	0	2	0	01.06.01 lipid, fatty acid and isoprenoid biosynthesis	related to Long-chain-fatty-acid--CoA ligase 6	um05450
0	0	2	0	01.06.04 degradation of lipids, fatty acids and isoprenoids	related to Long-chain-fatty-acid--CoA ligase 6	um05450
0	0	2	0	01.06.07 lipid, fatty acid and isoprenoid utilization	related to Long-chain-fatty-acid--CoA ligase 6	um05450
0	12	3	0	01.05.04 regulation of C-compound and carbohydrate utilization	related to nascent polypeptide-associated complex alpha chain	um05472
0	0	0	1	01.07.03 catabolism of vitamins, cofactors, and prosthetic groups	conserved hypothetical protein	um05495
2	0	0	0	01.01.06.05.01.01 biosynthesis of homocysteine	related to cystathionine beta-lyase	um05496
2	0	0	0	01.01.09.03.01 biosynthesis of cysteine	related to cystathionine beta-lyase	um05496
2	0	0	0	01.02.01 nitrogen and sulfur utilization	related to cystathionine beta-lyase	um05496
2	0	0	0	01.04.01 phosphate utilization	related to cystathionine beta-lyase	um05496
2	0	0	0	01.06.01.07.11 tetracyclic and pentacyclic triterpenes (cholesterin, steroids and hopanoids) biosynthesis	related to cystathionine beta-lyase	um05496
2	0	0	0	01.06.10 regulation of lipid, fatty acid and isoprenoid metabolism	related to cystathionine beta-lyase	um05496
1	0	1	0	01.06.01.07.11 tetracyclic and pentacyclic triterpenes (cholesterin, steroids and hopanoids) biosynthesis	related to putative oxysterol-binding protein OSBP	um05498
0	1	0	0	01.07.01 biosynthesis of vitamins, cofactors, and prosthetic groups	related to glutathione synthase	um05504
0	1	0	0	01.20.37.01 biosynthesis of thioredoxin, glutaredoxin, glutathion	related to glutathione synthase	um05504
0	0	0	4	01.05.01.01.01 sugar, glucoside, polyol and carboxylate catabolism	conserved hypothetical protein	um05507
0	0	0	4	01.06.01.05 fatty acid biosynthesis	conserved hypothetical protein	um05507
1	3	0	0	01.01.09.01.01 biosynthesis of glycine	related to Phosphoserine aminotransferase	um05531
1	3	0	0	01.01.09.02.01 biosynthesis of serine	related to Phosphoserine aminotransferase	um05531
1	3	0	0	01.03.01.03 purine nucleotide anabolism	related to Phosphoserine aminotransferase	um05531
1	3	0	0	01.07.01 biosynthesis of vitamins, cofactors, and prosthetic groups	related to Phosphoserine aminotransferase	um05531
0	0	3	0	01.05.01.01.01 sugar, glucoside, polyol and carboxylate catabolism	probable myo-inositol 1-phosphate synthase (MIPS)	um05549
0	0	3	0	01.05.01.03.01 sugar, glucoside, polyol and carboxylate anabolism	probable myo-inositol 1-phosphate synthase (MIPS)	um05549
0	0	3	0	01.06.01 lipid, fatty acid and isoprenoid biosynthesis	probable myo-inositol 1-phosphate synthase (MIPS)	um05549
0	0	3	0	01.20.01.01 biosynthesis of secondary monosaccharides	probable myo-inositol 1-phosphate synthase (MIPS)	um05549
4	1	2	1	01.04.01 phosphate utilization	probable UTP-glucose-1-phosphate uridylyltransferase	um05584
4	1	2	1	01.05.01.01.01 sugar, glucoside, polyol and carboxylate catabolism	probable UTP-glucose-1-phosphate uridylyltransferase	um05584
4	1	2	1	01.05.01.03.01 sugar, glucoside, polyol and carboxylate anabolism	probable UTP-glucose-1-phosphate uridylyltransferase	um05584
0	0	0	1	01.20 secondary metabolism	related to hydroxyquinol-1,2-dioxygenase	um05586
0	0	0	9	01.05.01 C-compound and carbohydrate utilization	related to NAD(P)H-dependent oxidoreductase	um05590
0	0	0	9	01.06.01.05 fatty acid biosynthesis	related to NAD(P)H-dependent oxidoreductase	um05590
0	0	0	9	01.20.01.05 biosynthesis of sugar alcohols	related to NAD(P)H-dependent oxidoreductase	um05590
0	0	0	9	01.20.17.09 biosynthesis of alkaloids	related to NAD(P)H-dependent oxidoreductase	um05590
1	0	1	0	01.01.09.06.02 degradation of tryptophan	probable BNA1 - 3-hydroxyanthranilic acid dioxygenase	um05606
1	0	1	0	01.07.01 biosynthesis of vitamins, cofactors, and prosthetic groups	probable BNA1 - 3-hydroxyanthranilic acid dioxygenase	um05606
0	0	0	1	01.01.05.01.02 degradation of polyamines	probable UGA2 - succinate semialdehyde dehydrogenase	um05610
0	0	0	1	01.05.01.01.03 C-2 compound and organic acid catabolism	probable UGA2 - succinate semialdehyde dehydrogenase	um05610
0	0	0	1	01.05.01.03.03 C-2 compound and organic acid anabolism	probable UGA2 - succinate semialdehyde dehydrogenase	um05610
0	0	0	1	01.06 lipid, fatty acid and isoprenoid metabolism	probable UGA2 - succinate semialdehyde dehydrogenase	um05610
0	0	0	1	01.07 metabolism of vitamins, cofactors, and prosthetic groups	probable UGA2 - succinate semialdehyde dehydrogenase	um05610
0	0	0	1	01.20.05 biosynthesis of acetic acid derivatives	probable UGA2 - succinate semialdehyde dehydrogenase	um05610
0	0	0	1	01.20.17.01 biosynthesis of nonprotein amino acids	probable UGA2 - succinate semialdehyde dehydrogenase	um05610
2	1	0	16	01.02.01 nitrogen and sulfur utilization	probable ISU1 - Iron-Sulfur cluster nifU-like protein	um05632
2	1	0	16	01.07 metabolism of vitamins, cofactors, and prosthetic groups	probable ISU1 - Iron-Sulfur cluster nifU-like protein	um05632
0	0	0	1	01.06.04 degradation of lipids, fatty acids and isoprenoids	related to palmitoyl-protein thioesterase 1	um05641
0	0	0	1	01.06.07 lipid, fatty acid and isoprenoid utilization	related to palmitoyl-protein thioesterase 1	um05641
0	1	0	2	01.04.01 phosphate utilization	probable SNQ2 - ABC transporter involved in multidrug resistance	um05642
0	1	0	2	01.05 C-compound and carbohydrate metabolism	probable SNQ2 - ABC transporter involved in multidrug resistance	um05642
0	0	1	0	01.01.03.02.01 biosynthesis of glutamate	related to ACETYLORNITHINE AMINOTRANSFERASE PRECURSOR	um05671
0	0	1	0	01.01.03.03 metabolism of proline	related to ACETYLORNITHINE AMINOTRANSFERASE PRECURSOR	um05671
0	0	1	0	01.01.03.05.01 biosynthesis of arginine	related to ACETYLORNITHINE AMINOTRANSFERASE PRECURSOR	um05671
0	0	1	0	01.01.03.05.02 degradation of arginine	related to ACETYLORNITHINE AMINOTRANSFERASE PRECURSOR	um05671
0	0	1	0	01.01.05.03 metabolism of urea (urea cycle)	related to ACETYLORNITHINE AMINOTRANSFERASE PRECURSOR	um05671
0	0	1	0	01.02.01 nitrogen and sulfur utilization	related to ACETYLORNITHINE AMINOTRANSFERASE PRECURSOR	um05671
0	0	1	0	01.20.17.01 biosynthesis of nonprotein amino acids	related to ACETYLORNITHINE AMINOTRANSFERASE PRECURSOR	um05671
2	1	0	0	01.03.16.01 RNA degradation	probable SUP35 - eukaryotic peptide chain release factor GTP-binding subunit	um05695
1	1	0	0	01.04.01 phosphate utilization	probable ser/thr protein kinase	um05698
1	0	1	0	01.01 amino acid metabolism	related to D-amino-acid oxidase	um05703
0	1	0	0	01.05.01.01.01 sugar, glucoside, polyol and carboxylate catabolism	related to KRE6 - Beta-glucan synthase subunit	um05718
0	1	0	0	01.05.01.01.02 polysaccharide degradation	related to KRE6 - Beta-glucan synthase subunit	um05718
0	1	0	0	01.05.01.03.02 polysaccharide biosynthesis	related to KRE6 - Beta-glucan synthase subunit	um05718
2	0	0	1	01.01.11.02.01 biosynthesis of isoleucine	probable ILV3 - dihydroxy-acid dehydratase, mitochondrial precursor	um05740
2	0	0	1	01.01.11.03.01 biosynthesis of valine	probable ILV3 - dihydroxy-acid dehydratase, mitochondrial precursor	um05740
2	0	0	1	01.01.11.04.01 biosynthesis of leucine	probable ILV3 - dihydroxy-acid dehydratase, mitochondrial precursor	um05740
1	0	2	2	01.01.06.05.01.01 biosynthesis of homocysteine	probable Cysteine desulfurase, mitochondrial precursor (tRNA splicing protein SPL1)	um05776
1	0	2	2	01.01.09.03.01 biosynthesis of cysteine	probable Cysteine desulfurase, mitochondrial precursor (tRNA splicing protein SPL1)	um05776
1	0	2	2	01.02 nitrogen and sulfur metabolism	probable Cysteine desulfurase, mitochondrial precursor (tRNA splicing protein SPL1)	um05776
1	0	2	2	01.07 metabolism of vitamins, cofactors, and prosthetic groups	probable Cysteine desulfurase, mitochondrial precursor (tRNA splicing protein SPL1)	um05776
0	2	0	1	01.01.05.01.01 biosynthesis of polyamines	probable chimeric spermidine synthase/saccharopine reductase	um05818
0	2	0	1	01.01.06.06.01.03 aminoadipic acid pathway	probable chimeric spermidine synthase/saccharopine reductase	um05818
0	2	0	1	01.01.06.06.02 degradation of lysine	probable chimeric spermidine synthase/saccharopine reductase	um05818
0	2	0	1	01.07.01 biosynthesis of vitamins, cofactors, and prosthetic groups	probable chimeric spermidine synthase/saccharopine reductase	um05818
0	2	0	1	01.20.17.03 biosynthesis of amines	probable chimeric spermidine synthase/saccharopine reductase	um05818
0	0	1	0	01.04.01 phosphate utilization	probable SMC2 - chromosome segregation protein	um05835
2	0	2	0	01.05.01 C-compound and carbohydrate utilization	related to galactoside O-acetyltransferase	um05848
1	1	0	0	01.02 nitrogen and sulfur metabolism	related to ERV1 - mitochondrial biogenesis and regulation of cell cycle	um05870
36	20	2	1	01.06.01.07.11 tetracyclic and pentacyclic triterpenes (cholesterin, steroids and hopanoids) biosynthesis	probable ERG25 - C-4 methyl sterol oxidase	um05880
0	0	1	0	01.05.01 C-compound and carbohydrate utilization	conserved hypothetical protein	um05893
0	0	1	0	01.06.01.01 phospholipid biosynthesis	conserved hypothetical protein	um05893
1	0	0	0	01.02.01 nitrogen and sulfur utilization	probable CPS1 - Gly-X carboxypeptidase YSCS precursor	um05897
1	0	1	1	01.01 amino acid metabolism	probable HMT1 - hnRNP arginine N-methyltransferase	um05900
0	0	1	0	01.03.01 purine nucleotide metabolism	probable ADK2 - adenylate kinase, mitochondrial	um05924
0	0	1	0	01.03.04 pyrimidine nucleotide metabolism	probable ADK2 - adenylate kinase, mitochondrial	um05924
0	0	1	0	01.04.01 phosphate utilization	probable ADK2 - adenylate kinase, mitochondrial	um05924
0	0	0	1	01.01 amino acid metabolism	probable Sulfate permease	um05933
0	0	0	1	01.02.01 nitrogen and sulfur utilization	probable Sulfate permease	um05933
0	0	1	0	01.02.04 regulation of nitrogen and sulphur utilization	related to DCG1 - involved in nitrogen-catabolite metabolism	um05947
3	1	4	2	01.01.05.01.02 degradation of polyamines	related to aldehyde dehydrogenase	um05970
3	1	4	2	01.05.01 C-compound and carbohydrate utilization	related to aldehyde dehydrogenase	um05970
3	1	4	2	01.06 lipid, fatty acid and isoprenoid metabolism	related to aldehyde dehydrogenase	um05970
3	1	4	2	01.07 metabolism of vitamins, cofactors, and prosthetic groups	related to aldehyde dehydrogenase	um05970
3	1	4	2	01.20.05 biosynthesis of acetic acid derivatives	related to aldehyde dehydrogenase	um05970
3	1	4	2	01.20.17.01 biosynthesis of nonprotein amino acids	related to aldehyde dehydrogenase	um05970
1	2	7	0	01.01.03.01.01 biosynthesis of glutamine	probable glutamine synthetase	um05971
1	2	7	0	01.01.03.01.02 degradation of glutamine	probable glutamine synthetase	um05971
1	2	7	0	01.01.03.02.01 biosynthesis of glutamate	probable glutamine synthetase	um05971
1	2	7	0	01.02.01 nitrogen and sulfur utilization	probable glutamine synthetase	um05971
0	0	6	0	01.05 C-compound and carbohydrate metabolism	probable Maltose permease	um05972
1	1	0	1	01.01.03.02 metabolism of glutamate	probable glutamate dehydrogenase, NAD(+)-specific	um05984
1	1	0	1	01.02.01 nitrogen and sulfur utilization	probable glutamate dehydrogenase, NAD(+)-specific	um05984
1	0	0	0	01.04.04 regulation of phosphate utilization	probable prolyl isomerase Ess1	um06003
3	1	1	0	01.03 nucleotide metabolism	probable HNT1 - Adenosine 5^-monophosphoramidase, member of the histidine triad (HIT) superfamily of nucleotide-binding proteins	um06004
2	0	1	3	01.01.06.06.01.03 aminoadipic acid pathway	Leu1 alpha-isopropylmalate isomerase	um06010
2	0	1	3	01.01.11.04.01 biosynthesis of leucine	Leu1 alpha-isopropylmalate isomerase	um06010
2	0	1	3	01.01.11.04.02 degradation of leucine	Leu1 alpha-isopropylmalate isomerase	um06010
1	1	1	0	01.07.01 biosynthesis of vitamins, cofactors, and prosthetic groups	related to RIB7 - HTP reductase	um06022
0	0	3	0	01.01.03.02.01 biosynthesis of glutamate	probable ADE4 - amidophosphoribosyltransferase	um06035
0	0	3	0	01.01.03.02.02 degradation of glutamate	probable ADE4 - amidophosphoribosyltransferase	um06035
0	0	3	0	01.03.01.03 purine nucleotide anabolism	probable ADE4 - amidophosphoribosyltransferase	um06035
0	0	2	0	01.01.05.03 metabolism of urea (urea cycle)	probable urease	um06045
0	0	2	0	01.02.01 nitrogen and sulfur utilization	probable urease	um06045
0	0	1	1	01.01.06.05.01 biosynthesis of methionine	related to homoserine O-acetyltransferase	um06047
0	0	1	1	01.01.09.03.01 biosynthesis of cysteine	related to homoserine O-acetyltransferase	um06047
1	0	0	0	01.06.01.01 phospholipid biosynthesis	conserved hypothetical protein	um06059
0	0	4	2	01.01.03.02.02 degradation of glutamate	related to GAD1 - glutamate decarboxylase	um06063
3	1	5	0	01.04.01 phosphate utilization	probable IPP1 - inorganic pyrophosphatase	um06070
1	0	0	0	01.01.09.04.01 biosynthesis of phenylalanine	related to Aromatic-L-amino-acid decarboxylase	um06083
1	0	0	0	01.01.09.04.02 degradation of phenylalanine	related to Aromatic-L-amino-acid decarboxylase	um06083
1	0	0	0	01.01.09.05.01 biosynthesis of tyrosine	related to Aromatic-L-amino-acid decarboxylase	um06083
1	0	0	0	01.01.09.05.02 degradation of tyrosine	related to Aromatic-L-amino-acid decarboxylase	um06083
1	0	0	0	01.01.09.06.01 biosynthesis of tryptophan	related to Aromatic-L-amino-acid decarboxylase	um06083
1	0	0	0	01.01.09.06.02 degradation of tryptophan	related to Aromatic-L-amino-acid decarboxylase	um06083
1	0	0	0	01.01.09.07.01 biosynthesis of histidine	related to Aromatic-L-amino-acid decarboxylase	um06083
0	0	1	0	01.05.01 C-compound and carbohydrate utilization	related to ALG9 - mannosyltransferase	um06088
0	0	1	0	01.06.01 lipid, fatty acid and isoprenoid biosynthesis	related to ALG9 - mannosyltransferase	um06088
0	0	0	1	01.04.01 phosphate utilization	related to phosphatidylinositol-4-kinase	um06103
0	0	0	1	01.06.01.01 phospholipid biosynthesis	related to phosphatidylinositol-4-kinase	um06103
0	0	0	1	01.06.07 lipid, fatty acid and isoprenoid utilization	related to phosphatidylinositol-4-kinase	um06103
14	2	8	1	01.01.11.02.02 degradation of isoleucine	probable PDB1 - pyruvate dehydrogenase (lipoamide) beta chain precursor	um06105
14	2	8	1	01.01.11.03.02 degradation of valine	probable PDB1 - pyruvate dehydrogenase (lipoamide) beta chain precursor	um06105
14	2	8	1	01.01.11.04.02 degradation of leucine	probable PDB1 - pyruvate dehydrogenase (lipoamide) beta chain precursor	um06105
14	2	8	1	01.06 lipid, fatty acid and isoprenoid metabolism	probable PDB1 - pyruvate dehydrogenase (lipoamide) beta chain precursor	um06105
2	0	5	1	01.01.03.02.01 biosynthesis of glutamate	probable IDP2 - isocitrate dehydrogenase, cytosolic	um06111
2	0	5	1	01.05.01 C-compound and carbohydrate utilization	probable IDP2 - isocitrate dehydrogenase, cytosolic	um06111
2	0	5	1	01.06.04.05 fatty acid degradation (alpha- and beta-oxidation)	probable IDP2 - isocitrate dehydrogenase, cytosolic	um06111
2	0	5	1	01.07 metabolism of vitamins, cofactors, and prosthetic groups	probable IDP2 - isocitrate dehydrogenase, cytosolic	um06111
0	0	0	2	01.05.01 C-compound and carbohydrate utilization	related to 4-coumarate--CoA ligase 1	um06153
0	0	0	2	01.20.35.01 biosynthesis of phenylpropanoids	related to 4-coumarate--CoA ligase 1	um06153
0	2	0	0	01.07.01 biosynthesis of vitamins, cofactors, and prosthetic groups	probable HEM12 - uroporphyrinogen decarboxylase	um06159
0	2	0	0	01.20.19.01 biosynthesis of porphyrins	probable HEM12 - uroporphyrinogen decarboxylase	um06159
0	1	2	0	01.05.01.01.01 sugar, glucoside, polyol and carboxylate catabolism	probable PMI40 - mannose-6-phosphate isomerase	um06167
0	1	2	0	01.05.01.03.01 sugar, glucoside, polyol and carboxylate anabolism	probable PMI40 - mannose-6-phosphate isomerase	um06167
0	0	1	0	01.03 nucleotide metabolism	conserved hypothetical protein	um06194
0	0	1	0	01.04.01 phosphate utilization	conserved hypothetical protein	um06194
0	0	1	0	01.07 metabolism of vitamins, cofactors, and prosthetic groups	conserved hypothetical protein	um06194
0	1	2	0	01.04.01 phosphate utilization	probable RVB1 - RUVB-like protein	um06201
0	0	1	2	01.07.01 biosynthesis of vitamins, cofactors, and prosthetic groups	probable RIB3 - 3,4-dihydroxy-2-butanone 4-phosphate synthase	um06236
0	0	1	0	01.06.01.07.11 tetracyclic and pentacyclic triterpenes (cholesterin, steroids and hopanoids) biosynthesis	probable NADPH-cytochrome P450 reductase	um06273
0	0	1	0	01.20.35.01 biosynthesis of phenylpropanoids	probable NADPH-cytochrome P450 reductase	um06273
3	0	1	0	01.07.01 biosynthesis of vitamins, cofactors, and prosthetic groups	conserved hypothetical protein	um06281
1	0	2	0	01.01.03.01.02 degradation of glutamine	related to carbamoyl-phosphate synthase small chain, arginine-specific, small chain, mitochondrial precursor	um06285
1	0	2	0	01.01.03.05.01 biosynthesis of arginine	related to carbamoyl-phosphate synthase small chain, arginine-specific, small chain, mitochondrial precursor	um06285
1	0	2	0	01.01.03.05.02 degradation of arginine	related to carbamoyl-phosphate synthase small chain, arginine-specific, small chain, mitochondrial precursor	um06285
1	0	2	0	01.03.04 pyrimidine nucleotide metabolism	related to carbamoyl-phosphate synthase small chain, arginine-specific, small chain, mitochondrial precursor	um06285
1	0	2	0	01.07 metabolism of vitamins, cofactors, and prosthetic groups	related to carbamoyl-phosphate synthase small chain, arginine-specific, small chain, mitochondrial precursor	um06285
1	0	1	0	01.06.01.07.13 tetraterpenes (carotinoids) biosynthesis	related to Phytoene synthase	um06287
1	0	1	2	01.01.09.06 metabolism of tryptophan	related to BNA4 - kynurenine 3-mono oxygenase	um06333
1	0	1	2	01.07.01 biosynthesis of vitamins, cofactors, and prosthetic groups	related to BNA4 - kynurenine 3-mono oxygenase	um06333
1	0	1	2	01.20.17 biosynthesis of secondary products derived from primary amino acids	related to BNA4 - kynurenine 3-mono oxygenase	um06333
1	1	0	0	01.01.06.06.01 biosynthesis of lysine	probable 2-methylcitrate dehydratase	um06344
1	1	0	0	01.05 C-compound and carbohydrate metabolism	probable 2-methylcitrate dehydratase	um06344
2	2	0	0	01.01.09.03.01 biosynthesis of cysteine	probable cysteine synthase	um06345
2	2	0	0	01.02.01 nitrogen and sulfur utilization	probable cysteine synthase	um06345
1	0	1	0	01.03.07 deoxyribonucleotide metabolism	probable small subunit of ribonucleotide reductase	um06368
1	0	0	0	01.05.01.01 C-compound, carbohydrate catabolism	related to GRE2 - methylglyoxal reductase (NADPH-dependent)	um06374
1	0	0	0	01.07 metabolism of vitamins, cofactors, and prosthetic groups	related to GRE2 - methylglyoxal reductase (NADPH-dependent)	um06374
0	14	2	3	01.20.37.01 biosynthesis of thioredoxin, glutaredoxin, glutathion	probable thioredoxin peroxidase	um06404
0	1	1	0	01.02 nitrogen and sulfur metabolism	related to (Gamm1 protein / Ni-binding urease accessory protein (UreG)	um06421
1	0	1	1	01.06.01 lipid, fatty acid and isoprenoid biosynthesis	related to SLC1 - 1-acyl-sn-gylcerol-3-phosphate acyltransferase	um06426
0	0	3	5	01.04.01 phosphate utilization	probable heat shock protein HSP104 (endopeptidase Clp ATP-binding chain HSP104)	um06430
0	0	1	0	01.05.01.01 C-compound, carbohydrate catabolism	conserved hypothetical protein	um06466
1	0	1	0	01.20 secondary metabolism	conserved hypothetical protein	um10007
2	4	0	0	01.01.11.02.01 biosynthesis of isoleucine	related to HMF1 - Heat-shock induceable Inhibiter of cell Growth	um10014
2	4	0	0	01.03.01 purine nucleotide metabolism	related to HMF1 - Heat-shock induceable Inhibiter of cell Growth	um10014
0	0	1	1	01.07.01 biosynthesis of vitamins, cofactors, and prosthetic groups	related to Molybdopterin biosynthesis CNX2 protein	um10019
1	0	0	3	01.05.01 C-compound and carbohydrate utilization	related to Glucan 1,3-beta-glucosidase precursor	um10029
0	0	0	2	01.06.01.05 fatty acid biosynthesis	probable multifunctional beta-oxidation protein	um10038
0	0	0	2	01.06.04.05 fatty acid degradation (alpha- and beta-oxidation)	probable multifunctional beta-oxidation protein	um10038
0	0	0	2	01.06.07 lipid, fatty acid and isoprenoid utilization	probable multifunctional beta-oxidation protein	um10038
1	0	0	0	01.05 C-compound and carbohydrate metabolism	related to leukotriene-A4 hydrolase	um10044
1	0	0	0	01.06.01 lipid, fatty acid and isoprenoid biosynthesis	related to leukotriene-A4 hydrolase	um10044
1	0	0	0	01.20.05.09 biosynthesis of eicosanoids	related to leukotriene-A4 hydrolase	um10044
1	0	1	0	01.05 C-compound and carbohydrate metabolism	related to carbonic anhydrase	um10053
0	1	0	0	01.01.13 regulation of amino acid metabolism	related to YIH1	um10060
2	0	0	0	01.05.01.01.09 aerobic aromate catabolism	related to monooxygenase	um10062
1	0	2	0	01.04.01 phosphate utilization	probable glucokinase	um10064
1	0	2	0	01.05.01 C-compound and carbohydrate utilization	probable glucokinase	um10064
1	0	2	0	01.05.04 regulation of C-compound and carbohydrate utilization	probable glucokinase	um10064
0	0	0	1	01.05.01 C-compound and carbohydrate utilization	related to ACN9 (protein of gluconeogenesis in mitochondrial intermembrane space)	um10065
0	0	0	1	01.05.01 C-compound and carbohydrate utilization	probable monosaccharide transporter	um10072
2	0	0	0	01.06.01 lipid, fatty acid and isoprenoid biosynthesis	probable lanosterol synthase	um10079
2	0	0	0	01.20 secondary metabolism	probable lanosterol synthase	um10079
0	0	0	1	01.02.04 regulation of nitrogen and sulphur utilization	probable theta class glutathione s-transferase	um10080
0	0	0	1	01.20.37.01 biosynthesis of thioredoxin, glutaredoxin, glutathion	probable theta class glutathione s-transferase	um10080
0	2	0	0	01.03.16.01 RNA degradation	probable MRT4 - mRNA turnover 4	um10096
0	1	0	0	01.05.01.01.01 sugar, glucoside, polyol and carboxylate catabolism	probable GCY1 - galactose-induced protein of aldo/keto reductase family	um10104
0	1	0	0	01.05.01.01.02 polysaccharide degradation	probable GCY1 - galactose-induced protein of aldo/keto reductase family	um10104
0	1	0	0	01.20 secondary metabolism	probable GCY1 - galactose-induced protein of aldo/keto reductase family	um10104
2	0	0	0	01.04.01 phosphate utilization	probable mitogen-activated protein kinase MpkA	um10107
2	0	0	0	01.05.04 regulation of C-compound and carbohydrate utilization	probable mitogen-activated protein kinase MpkA	um10107
0	0	1	1	01.05.01.03.02 polysaccharide biosynthesis	Chitin Synthase 4	um10117
3	0	1	0	01.03.16.01 RNA degradation	related to snRNP protein	um10128
0	0	1	0	01.07.01 biosynthesis of vitamins, cofactors, and prosthetic groups	probable pantoate--beta-alanine ligase	um10139
0	1	0	0	01.04.01 phosphate utilization	p21-activated kinase	um10145
5	2	1	2	01.01.13 regulation of amino acid metabolism	probable CPC2 protein, guanine nucleotide-binding protein beta subunit-like	um10146
0	1	2	0	01.03.01.03 purine nucleotide anabolism	probable adenylosuccinate lyase	um10157
7	18	22	3	01.05.01.01.01 sugar, glucoside, polyol and carboxylate catabolism	Glyceraldehyde 3-phosphate dehydrogenase	um10167
0	0	0	1	01.06.01.05 fatty acid biosynthesis	related to SPS19 - peroxisomal 2,4-dienoyl-CoA reductase	um10183
0	0	0	1	01.06.04 degradation of lipids, fatty acids and isoprenoids	related to SPS19 - peroxisomal 2,4-dienoyl-CoA reductase	um10183
0	0	1	0	01.02.01 nitrogen and sulfur utilization	related to AMD2 - acetamidase	um10207
12	15	7	0	01.07.01 biosynthesis of vitamins, cofactors, and prosthetic groups	probable H+-transporting ATP synthase alpha chain, mitochondrial	um10213
0	0	1	0	01.01.05.01.02 degradation of polyamines	probable ALD4 - aldehyde dehydrogenase, mitochondrial	um10217
0	0	1	0	01.05.01.01.03 C-2 compound and organic acid catabolism	probable ALD4 - aldehyde dehydrogenase, mitochondrial	um10217
0	0	1	0	01.05.01.03.03 C-2 compound and organic acid anabolism	probable ALD4 - aldehyde dehydrogenase, mitochondrial	um10217
0	0	1	0	01.06 lipid, fatty acid and isoprenoid metabolism	probable ALD4 - aldehyde dehydrogenase, mitochondrial	um10217
0	0	1	0	01.07 metabolism of vitamins, cofactors, and prosthetic groups	probable ALD4 - aldehyde dehydrogenase, mitochondrial	um10217
0	0	1	0	01.20.05 biosynthesis of acetic acid derivatives	probable ALD4 - aldehyde dehydrogenase, mitochondrial	um10217
0	0	1	0	01.20.17.01 biosynthesis of nonprotein amino acids	probable ALD4 - aldehyde dehydrogenase, mitochondrial	um10217
0	0	1	0	01.05 C-compound and carbohydrate metabolism	related to 3-dehydroshikimate dehydratase	um10219
0	0	1	0	01.20.15 biosynthesis of derivatives of dehydroquinic acid, shikimic acid and chorismic acid	related to 3-dehydroshikimate dehydratase	um10219
2	1	7	2	01.06.01 lipid, fatty acid and isoprenoid biosynthesis	probable cytochrome b5	um10232
0	0	1	0	01.04.01 phosphate utilization	probable serine/threonine protein phosphatase 4 catalytic subunit	um10235
0	0	1	0	01.05.04 regulation of C-compound and carbohydrate utilization	probable serine/threonine protein phosphatase 4 catalytic subunit	um10235
1	0	0	6	01.01.11.02.02 degradation of isoleucine	probable glutaryl-CoA dehydrogenase	um10240
1	0	0	6	01.01.11.03.02 degradation of valine	probable glutaryl-CoA dehydrogenase	um10240
1	0	0	6	01.01.11.04.02 degradation of leucine	probable glutaryl-CoA dehydrogenase	um10240
1	0	0	6	01.06 lipid, fatty acid and isoprenoid metabolism	probable glutaryl-CoA dehydrogenase	um10240
0	0	1	0	01.05.01 C-compound and carbohydrate utilization	related to 3-oxoacyl-(acyl carrier protein) reductase	um10252
0	0	1	0	01.06.01.05 fatty acid biosynthesis	related to 3-oxoacyl-(acyl carrier protein) reductase	um10252
0	0	1	0	01.20.01.05 biosynthesis of sugar alcohols	related to 3-oxoacyl-(acyl carrier protein) reductase	um10252
0	0	1	0	01.20.35.01.01 biosynthesis of melanins	related to 3-oxoacyl-(acyl carrier protein) reductase	um10252
0	0	1	0	01.06.07 lipid, fatty acid and isoprenoid utilization	related to DELTA3,5-DELTA2,4-DIENOYL-COA ISOMERASE PRECURSOR	um10273
1	0	1	0	01.03.01.03 purine nucleotide anabolism	Inosine 5^-monophosphate dehydrogenase	um10276
0	4	2	0	01.05.01 C-compound and carbohydrate utilization	related to vacuolar ATP synthase subunit H	um10280
0	0	1	0	01.03.01.03 purine nucleotide anabolism	related to MTD1 - methylenetetrahydrofolate dehydrogenase (NAD+)	um10283
0	0	1	0	01.03.04 pyrimidine nucleotide metabolism	related to MTD1 - methylenetetrahydrofolate dehydrogenase (NAD+)	um10283
0	0	1	0	01.05.01.07.03 tetrahydrofolate-dependent C-1-transfer	related to MTD1 - methylenetetrahydrofolate dehydrogenase (NAD+)	um10283
0	0	1	0	01.07 metabolism of vitamins, cofactors, and prosthetic groups	related to MTD1 - methylenetetrahydrofolate dehydrogenase (NAD+)	um10283
0	1	2	0	01.01.09.01.01 biosynthesis of glycine	probale AGX1 - alanine-glyoxylate transaminase	um10290
0	1	2	0	01.01.11.01 metabolism of alanine	probale AGX1 - alanine-glyoxylate transaminase	um10290
1	0	0	0	01.04.01 phosphate utilization	probable FBP26 - fructose-2,6-bisphosphatase	um10293
1	0	0	0	01.05.01.01.01 sugar, glucoside, polyol and carboxylate catabolism	probable FBP26 - fructose-2,6-bisphosphatase	um10293
1	0	0	0	01.05.01.03.01 sugar, glucoside, polyol and carboxylate anabolism	probable FBP26 - fructose-2,6-bisphosphatase	um10293
1	0	0	0	01.05.04 regulation of C-compound and carbohydrate utilization	probable FBP26 - fructose-2,6-bisphosphatase	um10293
3	0	1	0	01.01.03.05.01 biosynthesis of arginine	related to ECM40 - acetylornithine acetyltransferase	um10308
3	0	1	0	01.20.17.01 biosynthesis of nonprotein amino acids	related to ECM40 - acetylornithine acetyltransferase	um10308
0	2	0	0	01.01 amino acid metabolism	related to pyridoxal kinase	um10310
0	2	0	0	01.07.04 utilization of vitamins, cofactors, and prosthetic groups	related to pyridoxal kinase	um10310
1	0	3	0	01.02 nitrogen and sulfur metabolism	related to guanine deaminase	um10329
1	0	3	0	01.03.01 purine nucleotide metabolism	related to guanine deaminase	um10329
0	1	3	0	01.01.03.01.02 degradation of glutamine	related to fatty acid synthase, beta and alpha chains	um10339
0	1	3	0	01.01.03.02.02 degradation of glutamate	related to fatty acid synthase, beta and alpha chains	um10339
0	1	3	0	01.06.01.05 fatty acid biosynthesis	related to fatty acid synthase, beta and alpha chains	um10339
0	1	3	0	01.07.01 biosynthesis of vitamins, cofactors, and prosthetic groups	related to fatty acid synthase, beta and alpha chains	um10339
1	1	0	2	01.01.11.02.01 biosynthesis of isoleucine	probable BAT1- branched chain amino acid aminotransferase, mitochondrial	um10357
1	1	0	2	01.01.11.02.02 degradation of isoleucine	probable BAT1- branched chain amino acid aminotransferase, mitochondrial	um10357
1	1	0	2	01.01.11.03.01 biosynthesis of valine	probable BAT1- branched chain amino acid aminotransferase, mitochondrial	um10357
1	1	0	2	01.01.11.03.02 degradation of valine	probable BAT1- branched chain amino acid aminotransferase, mitochondrial	um10357
1	1	0	2	01.01.11.04.01 biosynthesis of leucine	probable BAT1- branched chain amino acid aminotransferase, mitochondrial	um10357
1	1	0	2	01.01.11.04.02 degradation of leucine	probable BAT1- branched chain amino acid aminotransferase, mitochondrial	um10357
0	2	0	0	01.05.01 C-compound and carbohydrate utilization	conserved hypothetical protein	um10362
2	0	4	1	01.07.01 biosynthesis of vitamins, cofactors, and prosthetic groups	probable RIB4 - 6,7-dimethyl-8-ribityllumazine synthase	um10373
1	0	1	0	01.01.09 metabolism of the cysteine - aromatic group	probable 3-deoxy-D-arabino-heptulosonate 7-phosphate (DAHP) synthase isoenzyme	um10385
1	0	1	0	01.05.01.03.09 aromate anabolism	probable 3-deoxy-D-arabino-heptulosonate 7-phosphate (DAHP) synthase isoenzyme	um10385
1	0	1	0	01.20.15 biosynthesis of derivatives of dehydroquinic acid, shikimic acid and chorismic acid	probable 3-deoxy-D-arabino-heptulosonate 7-phosphate (DAHP) synthase isoenzyme	um10385
2	1	2	11	01.05.01.01.09 aerobic aromate catabolism	probable 1,4-Benzoquinone reductase	um10387
10	10	3	1	01.07.01 biosynthesis of vitamins, cofactors, and prosthetic groups	probable ATP2 - F1F0-ATPase complex, F1 beta subunit	um10397
0	0	1	0	01.05.01.01.02 polysaccharide degradation	Chitinase	um10419
0	0	1	0	01.05.01.01.04 aminosaccharide catabolism	Chitinase	um10419
0	0	1	0	01.05.01.03.04 aminosaccharide biosynthesis	Chitinase	um10419
1	0	0	0	01.07.01 biosynthesis of vitamins, cofactors, and prosthetic groups	related to HEM15 - ferrochelatase precursor	um10440
1	0	0	0	01.20.19.01 biosynthesis of porphyrins	related to HEM15 - ferrochelatase precursor	um10440
1	0	1	0	01.02.01.09 catabolism of nitrogenous compounds	related to nitrilase	um10444
1	0	1	2	01.04.01 phosphate utilization	probable RPT3 - 26S proteasome regulatory subunit	um10459
0	11	0	0	01.01.03.02.01 biosynthesis of glutamate	related to MEU1 - multiple enhancer of UAS2	um10466
0	11	0	0	01.03.01 purine nucleotide metabolism	related to MEU1 - multiple enhancer of UAS2	um10466
0	0	1	0	01.05.01.03.02.02 peptidoglycan biosynthesis	related to glucosyltransferase	um10471
0	0	2	3	01.06.01.05 fatty acid biosynthesis	conserved hypothetical protein	um10483
0	0	0	1	01.04.01 phosphate utilization	related to ALG7 - UDP-N-acetylglucosamine-1-phosphate transferase	um10484
0	0	0	1	01.05.01.03.02 polysaccharide biosynthesis	related to ALG7 - UDP-N-acetylglucosamine-1-phosphate transferase	um10484
0	0	0	1	01.05.01.03.04 aminosaccharide biosynthesis	related to ALG7 - UDP-N-acetylglucosamine-1-phosphate transferase	um10484
0	1	1	0	01.06.01 lipid, fatty acid and isoprenoid biosynthesis	related to 3-ketosphinganine reductase	um10497
0	0	1	0	01.05.04 regulation of C-compound and carbohydrate utilization	probable cell division control protein CDC3	um10503
2	1	0	1	01.01 amino acid metabolism	probable DPH5 - diphthamide methyltransferase	um10516
2	1	0	1	01.20.31 biosynthesis of secondary products derived from L-lysine, L-arginine and L-histidine	probable DPH5 - diphthamide methyltransferase	um10516
4	1	1	1	01.04.01 phosphate utilization	probable SSB2 - heat shock protein of HSP70 family, cytosolic	um10526
0	1	0	0	01.03.04 pyrimidine nucleotide metabolism	related to polyketide synthase required for biosynthesis of fumonisin mycotoxins	um10532
0	1	0	0	01.07.01 biosynthesis of vitamins, cofactors, and prosthetic groups	related to polyketide synthase required for biosynthesis of fumonisin mycotoxins	um10532
0	1	0	0	01.07.03 catabolism of vitamins, cofactors, and prosthetic groups	related to polyketide synthase required for biosynthesis of fumonisin mycotoxins	um10532
3	0	1	0	01.05.01.01.01 sugar, glucoside, polyol and carboxylate catabolism	probable KGD1 - alpha-ketoglutarate dehydrogenase	um10533
3	0	1	0	01.05.01.05.03 reductive TCA cycle	probable KGD1 - alpha-ketoglutarate dehydrogenase	um10533
1	0	0	0	01.01.06.05.01.01 biosynthesis of homocysteine	related to MET10 - sulfite reductase flavin-binding subunit	um10572
1	0	0	0	01.02.01.11 sulfate assimilation	related to MET10 - sulfite reductase flavin-binding subunit	um10572
6	1	0	4	01.01.06.06.02 degradation of lysine	probable serine hydroxymethyltransferase, cytosolic	um10586
6	1	0	4	01.01.09.01.02 degradation of glycine	probable serine hydroxymethyltransferase, cytosolic	um10586
6	1	0	4	01.01.09.02.01 biosynthesis of serine	probable serine hydroxymethyltransferase, cytosolic	um10586
6	1	0	4	01.03.01 purine nucleotide metabolism	probable serine hydroxymethyltransferase, cytosolic	um10586
6	1	0	4	01.05.01.01.05 C-1 compound catabolism	probable serine hydroxymethyltransferase, cytosolic	um10586
6	1	0	4	01.05.01.03.05 C-1 compound anabolism	probable serine hydroxymethyltransferase, cytosolic	um10586
6	1	0	4	01.05.01.07.03 tetrahydrofolate-dependent C-1-transfer	probable serine hydroxymethyltransferase, cytosolic	um10586
6	1	0	4	01.06.01 lipid, fatty acid and isoprenoid biosynthesis	probable serine hydroxymethyltransferase, cytosolic	um10586
6	1	0	4	01.06.10 regulation of lipid, fatty acid and isoprenoid metabolism	probable serine hydroxymethyltransferase, cytosolic	um10586
6	1	0	4	01.07 metabolism of vitamins, cofactors, and prosthetic groups	probable serine hydroxymethyltransferase, cytosolic	um10586
4	1	2	1	01.04.01 phosphate utilization	probable chaperone bip (fragment)	um10592
1	0	1	3	01.01.05.01.02 degradation of polyamines	probable aldehyde dehydrogenase	um10596
1	0	1	3	01.05.01.01.03 C-2 compound and organic acid catabolism	probable aldehyde dehydrogenase	um10596
1	0	1	3	01.05.01.03.03 C-2 compound and organic acid anabolism	probable aldehyde dehydrogenase	um10596
1	0	1	3	01.06 lipid, fatty acid and isoprenoid metabolism	probable aldehyde dehydrogenase	um10596
1	0	1	3	01.07 metabolism of vitamins, cofactors, and prosthetic groups	probable aldehyde dehydrogenase	um10596
1	0	1	3	01.20.05 biosynthesis of acetic acid derivatives	probable aldehyde dehydrogenase	um10596
1	0	1	3	01.20.17.01 biosynthesis of nonprotein amino acids	probable aldehyde dehydrogenase	um10596
2	2	3	2	01.03.01.03 purine nucleotide anabolism	probable nucleoside-diphosphate kinase	um10598
2	2	3	2	01.03.04 pyrimidine nucleotide metabolism	probable nucleoside-diphosphate kinase	um10598
2	2	3	2	01.03.13 regulation of nucleotide metabolism	probable nucleoside-diphosphate kinase	um10598
2	2	3	2	01.03.16.03 DNA degradation	probable nucleoside-diphosphate kinase	um10598
2	2	3	2	01.04.01 phosphate utilization	probable nucleoside-diphosphate kinase	um10598
0	0	1	0	01.01.11.02.02 degradation of isoleucine	probable branched-chain alpha-keto acid dehydrogenase e1-beta subunit	um10599
0	0	1	0	01.01.11.03.02 degradation of valine	probable branched-chain alpha-keto acid dehydrogenase e1-beta subunit	um10599
0	0	1	0	01.01.11.04.02 degradation of leucine	probable branched-chain alpha-keto acid dehydrogenase e1-beta subunit	um10599
0	0	1	0	01.05.01.05.07 acetyl-CoA pathway	probable branched-chain alpha-keto acid dehydrogenase e1-beta subunit	um10599
0	0	1	0	01.06 lipid, fatty acid and isoprenoid metabolism	probable branched-chain alpha-keto acid dehydrogenase e1-beta subunit	um10599
1	0	0	0	01.06.01.03 glycolipid biosynthesis	related to LCB2 - serine C-palmitoyltransferase subunit	um10624
1	0	0	1	01.05.01.01.01 sugar, glucoside, polyol and carboxylate catabolism	related to triose-phosphate isomerase	um10627
0	0	0	1	01.03.04.03 pyrimidine nucleotide anabolism	related to dihydroorotate dehydrogenase, mitochondrial precursor	um10643
0	0	1	0	01.05.04 regulation of C-compound and carbohydrate utilization	probable CDC10 - septin	um10644
1	2	2	0	01.05.01 C-compound and carbohydrate utilization	conserved hypothetical protein	um10649
0	0	3	0	01.05.01 C-compound and carbohydrate utilization	related to trehalose-6-phosphate phosphatase	um10650
0	0	3	0	01.05.04 regulation of C-compound and carbohydrate utilization	related to trehalose-6-phosphate phosphatase	um10650
1	1	1	1	01.01.11.02.01 biosynthesis of isoleucine	probable ILV5 - ketol-acid reductoisomerase (mitochondrial)	um10681
1	1	1	1	01.01.11.03.01 biosynthesis of valine	probable ILV5 - ketol-acid reductoisomerase (mitochondrial)	um10681
1	1	1	1	01.01.11.04.01 biosynthesis of leucine	probable ILV5 - ketol-acid reductoisomerase (mitochondrial)	um10681
0	1	1	0	01.01.06.06.01.03 aminoadipic acid pathway	probable LYS4 - homoaconitase precursor	um10689
1	1	1	0	01.01.09.06.02 degradation of tryptophan	related to BNA3 - Arylformamidase	um10703
1	1	1	0	01.02.01 nitrogen and sulfur utilization	related to BNA3 - Arylformamidase	um10703
1	1	1	0	01.07.01 biosynthesis of vitamins, cofactors, and prosthetic groups	related to BNA3 - Arylformamidase	um10703
4	1	1	0	01.01.11.02.01 biosynthesis of isoleucine	related to ILV6 - acetolactate synthase, regulatory subunit	um10708
4	1	1	0	01.01.11.03.01 biosynthesis of valine	related to ILV6 - acetolactate synthase, regulatory subunit	um10708
4	1	1	0	01.05.01 C-compound and carbohydrate utilization	related to ILV6 - acetolactate synthase, regulatory subunit	um10708
0	2	1	0	01.06.01 lipid, fatty acid and isoprenoid biosynthesis	probable 5-aminolevulinic acid synthase	um10716
0	2	1	0	01.07.01 biosynthesis of vitamins, cofactors, and prosthetic groups	probable 5-aminolevulinic acid synthase	um10716
0	2	1	0	01.20.19.03 biosynthesis of open-chain tetrapyrrols	probable 5-aminolevulinic acid synthase	um10716
4	0	0	0	01.04.01 phosphate utilization	related to YPD1 - two-component phosphorelay intermediate	um10726
0	0	1	0	01.03.16.01 RNA degradation	probable NUC1 - dna/rna non-specific nuclease, mitochondrial	um10736
0	0	1	0	01.03.16.03 DNA degradation	probable NUC1 - dna/rna non-specific nuclease, mitochondrial	um10736
1	0	0	2	01.05.01.03.02.02 peptidoglycan biosynthesis	related to apoptotic cell death regulator DAD1	um10740
0	0	0	2	01.03.16 polynucleotide degradation	related to Ribonuclease H	um10765
2	0	1	0	01.03.16.01 RNA degradation	related to RRP40 - protein involved in ribosomal RNA processing, component of the exosome complex	um10771
0	0	0	4	01.02.04 regulation of nitrogen and sulphur utilization	related to glutathione s-transferase	um10781
0	0	0	4	01.20.37.01 biosynthesis of thioredoxin, glutaredoxin, glutathion	related to glutathione s-transferase	um10781
5	8	1	3	01.05.01.01 C-compound, carbohydrate catabolism	probable glyoxylase I	um10783
6	1	3	0	01.05.01.01.01 sugar, glucoside, polyol and carboxylate catabolism	probable FUM1 - fumarate hydratase	um10787
6	1	3	0	01.05.01.05.03 reductive TCA cycle	probable FUM1 - fumarate hydratase	um10787
6	1	3	0	01.06 lipid, fatty acid and isoprenoid metabolism	probable FUM1 - fumarate hydratase	um10787
2	1	5	0	01.01 amino acid metabolism	probable AAP1 - alanine/arginine aminopeptidase	um10788
2	1	5	0	01.05.04 regulation of C-compound and carbohydrate utilization	probable AAP1 - alanine/arginine aminopeptidase	um10788
1	3	3	0	01.05.01.01.01 sugar, glucoside, polyol and carboxylate catabolism	probable KGD2 - dihydrolipoyl transsuccinylase component of the alpha-ketoglutarate dehydrogenase complex	um10804
1	0	0	0	01.01.09.06.01 biosynthesis of tryptophan	probable PRS4 - ribose-phosphate pyrophosphokinase 3	um10834
1	0	0	0	01.01.09.07.01 biosynthesis of histidine	probable PRS4 - ribose-phosphate pyrophosphokinase 3	um10834
1	0	0	0	01.03.01.03 purine nucleotide anabolism	probable PRS4 - ribose-phosphate pyrophosphokinase 3	um10834
1	0	0	0	01.03.04.03 pyrimidine nucleotide anabolism	probable PRS4 - ribose-phosphate pyrophosphokinase 3	um10834
1	0	0	0	01.04.01 phosphate utilization	probable PRS4 - ribose-phosphate pyrophosphokinase 3	um10834
1	0	0	0	01.05.01 C-compound and carbohydrate utilization	probable PRS4 - ribose-phosphate pyrophosphokinase 3	um10834
1	0	1	2	01.20.17.09 biosynthesis of alkaloids	related to Reticuline oxidase precursor	um10861
2	1	0	2	01.01.09.07.01 biosynthesis of histidine	related to YSA1 - sugar-nucleotide hydrolase	um10872
2	1	0	2	01.03.01.03 purine nucleotide anabolism	related to YSA1 - sugar-nucleotide hydrolase	um10872
2	1	0	2	01.04.01 phosphate utilization	related to YSA1 - sugar-nucleotide hydrolase	um10872
1	0	0	0	01.06 lipid, fatty acid and isoprenoid metabolism	conserved hypothetical protein	um10876
0	1	0	0	01.03.16.03 DNA degradation	conserved hypothetical protein	um10892
2	0	7	0	01.05 C-compound and carbohydrate metabolism	related to short-chain alcohol dehydrogenase	um10898
2	0	7	0	01.06.01.05 fatty acid biosynthesis	related to short-chain alcohol dehydrogenase	um10898
1	1	1	1	01.03.01.03 purine nucleotide anabolism	probable APT1 - adenine phosphoribosyltransferase	um10904
10	8	5	7	01.05.01.01.01 sugar, glucoside, polyol and carboxylate catabolism	probable NADP-dependent mannitol dehydrogenase	um10938
10	8	5	7	01.05.01.03.01 sugar, glucoside, polyol and carboxylate anabolism	probable NADP-dependent mannitol dehydrogenase	um10938
10	8	5	7	01.06.01.05 fatty acid biosynthesis	probable NADP-dependent mannitol dehydrogenase	um10938
0	0	0	1	01.04.01 phosphate utilization	probable Protein kinase C (fragment)	um10943
0	1	0	0	01.06 lipid, fatty acid and isoprenoid metabolism	related to Protein phosphatase methylesterase 1	um10944
2	0	1	0	01.03.10 metabolism of cyclic and unusual nucleotides	probable adenylyl-cyclase-associated protein CAP	um10957
4	11	2	2	01.01.09.01.02 degradation of glycine	probable Glycine cleavage system H protein, mitochondrial precursor	um10961
4	11	2	2	01.05.01.01.05 C-1 compound catabolism	probable Glycine cleavage system H protein, mitochondrial precursor	um10961
4	11	2	2	01.07 metabolism of vitamins, cofactors, and prosthetic groups	probable Glycine cleavage system H protein, mitochondrial precursor	um10961
0	3	0	0	01.07.01 biosynthesis of vitamins, cofactors, and prosthetic groups	related to Sno-type pyridoxine vitamin B6 biosynthetic protein SNO1	um10970
0	0	0	1	01.05.04 regulation of C-compound and carbohydrate utilization	related to transcription factor hap3	um10971
4	3	6	0	01.05.01 C-compound and carbohydrate utilization	probable glutathione-dependent formaldehyde dehydrogenase	um10973
2	4	0	0	01.01.06.04.01 biosynthesis of threonine	probable THR1 - homoserine kinase	um10985
2	4	0	0	01.01.06.05 metabolism of methionine	probable THR1 - homoserine kinase	um10985
2	4	0	0	01.01.09.02 metabolism of serine	probable THR1 - homoserine kinase	um10985
2	4	0	0	01.01.11.02 metabolism of isoleucine	probable THR1 - homoserine kinase	um10985
2	4	0	0	01.04.01 phosphate utilization	probable THR1 - homoserine kinase	um10985
1	0	0	1	01.04.01 phosphate utilization	related to NRK1 - Nicotinamide riboside kinase	um10999
1	0	0	1	01.07.01 biosynthesis of vitamins, cofactors, and prosthetic groups	related to NRK1 - Nicotinamide riboside kinase	um10999
0	1	0	2	01.07.01 biosynthesis of vitamins, cofactors, and prosthetic groups	related to COX15 - cytochrome oxidase assembly factor	um11005
0	0	1	0	01.06.01.01 phospholipid biosynthesis	related to SCT1 - glycerol 3-phosphate/dihydroxyacetone phosphate dual substrate acyltransferase	um11014
0	0	3	1	01.01.11.07 metabolism of the hydroxyamino acid group	related to SRY1 - 3-hydroxyaspartate dehydratase	um11022
0	0	3	1	01.20.17.03 biosynthesis of amines	related to Copper amine oxidase 1	um11068
1	0	3	1	01.06.01.07.11 tetracyclic and pentacyclic triterpenes (cholesterin, steroids and hopanoids) biosynthesis	related to KES1 - Member of an oxysterol-binding protein family	um11086
0	0	1	0	01.05.01.03.02.03 chitin biosynthesis	related to CHS7 - control of protein export from the ER (like chitin synthase III)	um11089
5	3	30	2	01.01.03.01.01 biosynthesis of glutamine	probable GLN1 - glutamate--ammonia ligase	um11098
5	3	30	2	01.01.03.02.01 biosynthesis of glutamate	probable GLN1 - glutamate--ammonia ligase	um11098
5	3	30	2	01.02.01 nitrogen and sulfur utilization	probable GLN1 - glutamate--ammonia ligase	um11098
5	3	30	2	01.05.01.03.02.02 peptidoglycan biosynthesis	probable GLN1 - glutamate--ammonia ligase	um11098
0	0	20	0	01.01.03 assimilation of ammonia, metabolism of the glutamate group	related to nitrate transporter	um11105
0	0	20	0	01.02 nitrogen and sulfur metabolism	related to nitrate transporter	um11105
1	3	1	0	01.03.04.03 pyrimidine nucleotide anabolism	probable URA6 - uridine-monophosphate kinase	um11125
1	3	1	0	01.04.01 phosphate utilization	probable URA6 - uridine-monophosphate kinase	um11125
1	0	2	0	01.04.01 phosphate utilization	related to FMN1 - Riboflavin kinase	um11141
1	0	2	0	01.07.01 biosynthesis of vitamins, cofactors, and prosthetic groups	related to FMN1 - Riboflavin kinase	um11141
1	0	0	0	01.06.07 lipid, fatty acid and isoprenoid utilization	related to Type I protein geranylgeranyltransferase beta subunit	um11151
0	0	1	0	01.05 C-compound and carbohydrate metabolism	related to 2-amino-3-carboxylmuconate-6-semialdehyde decarboxylase	um11152
0	0	1	0	01.07 metabolism of vitamins, cofactors, and prosthetic groups	related to 2-amino-3-carboxylmuconate-6-semialdehyde decarboxylase	um11152
0	0	8	0	01.05.01.01.01 sugar, glucoside, polyol and carboxylate catabolism	probable MDH1 - malate dehydrogenase precursor, mitochondrial	um11161
0	0	8	0	01.05.01.03 C-compound, carbohydrate anabolism	probable MDH1 - malate dehydrogenase precursor, mitochondrial	um11161
0	0	8	0	01.06.04.05 fatty acid degradation (alpha- and beta-oxidation)	probable MDH1 - malate dehydrogenase precursor, mitochondrial	um11161
0	0	8	0	01.06.07 lipid, fatty acid and isoprenoid utilization	probable MDH1 - malate dehydrogenase precursor, mitochondrial	um11161
0	0	8	0	01.07 metabolism of vitamins, cofactors, and prosthetic groups	probable MDH1 - malate dehydrogenase precursor, mitochondrial	um11161
1	1	3	0	01.04 phosphate metabolism	probable NADH dehydrogenase (ubiquinone) 49K chain	um11162
5	3	7	1	01.04 phosphate metabolism	probable NADH2 dehydrogenase (ubiquinone) flavoprotein 1	um11170
0	0	0	1	01.01.11.04.01 biosynthesis of leucine	probable LEU2 - beta-isopropyl-malate dehydrogenase	um11181
0	0	0	1	01.05 C-compound and carbohydrate metabolism	probable LEU2 - beta-isopropyl-malate dehydrogenase	um11181
2	0	5	1	01.01.03.02.01 biosynthesis of glutamate	probable IDP1 - isocitrate dehydrogenase (NADP+), mitochondrial	um11210
2	0	5	1	01.05.01 C-compound and carbohydrate utilization	probable IDP1 - isocitrate dehydrogenase (NADP+), mitochondrial	um11210
2	0	5	1	01.06.04.05 fatty acid degradation (alpha- and beta-oxidation)	probable IDP1 - isocitrate dehydrogenase (NADP+), mitochondrial	um11210
2	0	5	1	01.07 metabolism of vitamins, cofactors, and prosthetic groups	probable IDP1 - isocitrate dehydrogenase (NADP+), mitochondrial	um11210
0	0	1	0	01.01.09.07.01 biosynthesis of histidine	probable bifunctional protein (related to glutathione S-transferase/ probable histidinol dehydrogenase	um11231
0	0	1	0	01.01.03.01.02 degradation of glutamine	probable arginine-specific carbamoyl-phosphate synthetase, ammonia chain (fragment)	um11236
0	0	1	0	01.01.03.05.01 biosynthesis of arginine	probable arginine-specific carbamoyl-phosphate synthetase, ammonia chain (fragment)	um11236
0	0	1	0	01.03.04 pyrimidine nucleotide metabolism	probable arginine-specific carbamoyl-phosphate synthetase, ammonia chain (fragment)	um11236
0	0	1	0	01.07 metabolism of vitamins, cofactors, and prosthetic groups	probable arginine-specific carbamoyl-phosphate synthetase, ammonia chain (fragment)	um11236
0	0	0	1	01.05.01 C-compound and carbohydrate utilization	related to aldehyde dehydrogenase [NAD(P)]	um11241
0	1	0	0	01.06.01 lipid, fatty acid and isoprenoid biosynthesis	related to cyclopropane-fatty-acyl-phospholipid synthase	um11249
1	2	1	2	01.07.01 biosynthesis of vitamins, cofactors, and prosthetic groups	probable YAH1 - Ferredoxin of the mitochondrial matrix	um11257
0	0	1	0	01.06.04.01 phospholipid degradation	probable lysophospholipase (lpl)	um11266
1	0	0	2	01.04.01 phosphate utilization	related to EPT1 - sn-1,2-diacylglycerol ethanolamine- and cholinephosphotransferase	um11267
1	0	0	2	01.06.01.01 phospholipid biosynthesis	related to EPT1 - sn-1,2-diacylglycerol ethanolamine- and cholinephosphotransferase	um11267
2	2	0	0	01.06 lipid, fatty acid and isoprenoid metabolism	related to Delta-12 fatty acid desaturase	um11270
1	0	0	0	01.05.01.01 C-compound, carbohydrate catabolism	related to D-lactate dehydrogenase (cytochrome)	um11275
1	0	0	0	01.05.01.03 C-compound, carbohydrate anabolism	related to D-lactate dehydrogenase (cytochrome)	um11275
0	2	1	0	01.05.01.03.02.01 glycogen biosynthesis	related to glycogenin-2 beta	um11284
0	0	0	1	01.04.01 phosphate utilization	probable RPT4 - 26S proteasome regulatory subunit	um11291
0	0	1	0	01.04.01 phosphate utilization	related to SNF1 - carbon catabolite derepressing ser/thr protein kinase	um11293
0	0	1	0	01.05.01 C-compound and carbohydrate utilization	related to SNF1 - carbon catabolite derepressing ser/thr protein kinase	um11293
0	0	1	0	01.05.04 regulation of C-compound and carbohydrate utilization	related to SNF1 - carbon catabolite derepressing ser/thr protein kinase	um11293
0	0	0	1	01.04.01 phosphate utilization	Histone deacetylase	um11308
0	0	1	0	01.06.01.07 isoprenoid biosynthesis	related to RER2 - cis-prenyltransferase	um11317
5	3	0	0	01.06.07 lipid, fatty acid and isoprenoid utilization	probable N-terminal acetyltransferase complex subunit ARD1	um11318
0	1	0	0	01.05.01 C-compound and carbohydrate utilization	related to 2-hydroxyacid dehydrogenase	um11323
0	1	1	0	01.01.09.04.01 biosynthesis of phenylalanine	probable ARO2 - chorismate synthase	um11329
0	1	1	0	01.01.09.05.01 biosynthesis of tyrosine	probable ARO2 - chorismate synthase	um11329
0	1	1	0	01.01.09.06.01 biosynthesis of tryptophan	probable ARO2 - chorismate synthase	um11329
0	1	1	0	01.07 metabolism of vitamins, cofactors, and prosthetic groups	probable ARO2 - chorismate synthase	um11329
0	1	1	0	01.20.15 biosynthesis of derivatives of dehydroquinic acid, shikimic acid and chorismic acid	probable ARO2 - chorismate synthase	um11329
0	0	0	1	01.01 amino acid metabolism	related to RMT2 - protein-arginine N-methyltransferase	um11334
0	0	0	1	01.05.01 C-compound and carbohydrate utilization	related to ALG12 - alpha-1,6-mannosyltransferase	um11341
3	1	0	0	01.05.01.01.01 sugar, glucoside, polyol and carboxylate catabolism	probable beta-succinyl CoA synthetase precursor	um11353
1	0	0	0	01.01.11 metabolism of the pyruvate family (alanine, isoleucine, leucine, valine) and D-alanine	related to branched chain alpha-ketoacid dehydrogenase kinase	um11361
1	0	0	0	01.01.13 regulation of amino acid metabolism	related to branched chain alpha-ketoacid dehydrogenase kinase	um11361
1	1	0	2	01.07.01 biosynthesis of vitamins, cofactors, and prosthetic groups	related to RIB5 - riboflavin synthase, alpha chain	um11363
0	0	2	1	01.02.01 nitrogen and sulfur utilization	probable Cyanate hydratase	um11378
1	0	0	0	01.02.01 nitrogen and sulfur utilization	probable 2-Nitropropane dioxygenase	um11382
1	0	0	0	01.05.01.01.07 aliphatic hydrocarbon catabolism	probable 2-Nitropropane dioxygenase	um11382
10	43	13	4	01.07.01 biosynthesis of vitamins, cofactors, and prosthetic groups	probable Thiamin biosynthetic enzyme	um11400
1	1	2	0	01.04.01 phosphate utilization	probable 6-phosphofructokinase	um11409
1	1	2	0	01.05.01.01.01 sugar, glucoside, polyol and carboxylate catabolism	probable 6-phosphofructokinase	um11409
1	1	2	0	01.05.04 regulation of C-compound and carbohydrate utilization	probable 6-phosphofructokinase	um11409
0	0	4	0	01.01.05.01.02 degradation of polyamines	probable methylmalonate-semialdehyde dehydrogenase (acylating), mitochondrial precursor	um11421
0	0	4	0	01.05.01.01.03 C-2 compound and organic acid catabolism	probable methylmalonate-semialdehyde dehydrogenase (acylating), mitochondrial precursor	um11421
0	0	4	0	01.05.01.03.03 C-2 compound and organic acid anabolism	probable methylmalonate-semialdehyde dehydrogenase (acylating), mitochondrial precursor	um11421
0	0	4	0	01.20.17.01 biosynthesis of nonprotein amino acids	probable methylmalonate-semialdehyde dehydrogenase (acylating), mitochondrial precursor	um11421
0	1	1	0	01.03.01.03 purine nucleotide anabolism	related to Formyltetrahydrofolate deformylase	um11425
1	1	0	1	01.04.04 regulation of phosphate utilization	related to GTR1 - GTP-binding protein	um11426
3	0	1	0	01.06.04 degradation of lipids, fatty acids and isoprenoids	probable electron transfer flavoprotein beta chain	um11436
0	0	2	1	01.04 phosphate metabolism	probable NADH-ubiquinone oxidoreductase 23 kDa subunit precursor	um11448
0	0	0	1	01.05.01.01.09 aerobic aromate catabolism	related to Phenol 2-monooxygenase	um11449
0	0	0	1	01.05.01.01.11 anaerobic aromate catabolism	related to Phenol 2-monooxygenase	um11449
0	0	0	1	01.20 secondary metabolism	related to Phenol 2-monooxygenase	um11449
2	1	0	0	01.07.01 biosynthesis of vitamins, cofactors, and prosthetic groups	probable porphobilinogen synthase	um11461
2	1	0	0	01.20.19.01 biosynthesis of porphyrins	probable porphobilinogen synthase	um11461
0	0	2	1	01.06.04 degradation of lipids, fatty acids and isoprenoids	related to enoyl-CoA hydratase	um11466
0	0	2	1	01.07.01 biosynthesis of vitamins, cofactors, and prosthetic groups	related to enoyl-CoA hydratase	um11466
0	0	2	1	01.20.15.03 biosynthesis of ubiquinone	related to enoyl-CoA hydratase	um11466
1	0	0	0	01.03.04 pyrimidine nucleotide metabolism	probable UDP-N-acetylglucosamine pyrophosphorylase	um11497
1	0	0	0	01.04.01 phosphate utilization	probable UDP-N-acetylglucosamine pyrophosphorylase	um11497
1	0	0	0	01.05.01.01.04 aminosaccharide catabolism	probable UDP-N-acetylglucosamine pyrophosphorylase	um11497
1	0	0	0	01.05.01.03.04 aminosaccharide biosynthesis	probable UDP-N-acetylglucosamine pyrophosphorylase	um11497
0	0	1	0	01.07 metabolism of vitamins, cofactors, and prosthetic groups	related to COT1 - Vacuolar zinc (and possibly other metals) transporter	um11500
1	0	0	0	01.04.01 phosphate utilization	Protein phosphatase 2A	um11525
1	0	0	0	01.05.04 regulation of C-compound and carbohydrate utilization	Protein phosphatase 2A	um11525
1	0	0	0	01.05.04 regulation of C-compound and carbohydrate utilization	related to SNF8 - protein involved in glucose derepression	um11539
0	0	0	1	01.05.01.03.02 polysaccharide biosynthesis	related to ALG1 - beta-mannosyltransferase	um11547
1	0	1	1	01.06 lipid, fatty acid and isoprenoid metabolism	related to LIP5 - lipoic acid synthase	um11549
1	0	1	1	01.07.01 biosynthesis of vitamins, cofactors, and prosthetic groups	related to LIP5 - lipoic acid synthase	um11549
0	0	1	0	01.06.04 degradation of lipids, fatty acids and isoprenoids	probable enoyl-CoA hydratase precursor, mitochondrial	um11556
0	0	1	0	01.06.07 lipid, fatty acid and isoprenoid utilization	probable enoyl-CoA hydratase precursor, mitochondrial	um11556
0	0	1	0	01.07.01 biosynthesis of vitamins, cofactors, and prosthetic groups	probable enoyl-CoA hydratase precursor, mitochondrial	um11556
0	0	1	0	01.20.15.03 biosynthesis of ubiquinone	probable enoyl-CoA hydratase precursor, mitochondrial	um11556
0	0	2	0	01.06.01 lipid, fatty acid and isoprenoid biosynthesis	related to SWH1 - Member of an oxysterol-binding protein family	um11568
0	1	0	2	01.05.01 C-compound and carbohydrate utilization	related to oxidoreductase, aldo/keto reductase family	um11598
1	1	1	0	01.03 nucleotide metabolism	related to GAL10 - UDP-glucose 4-epimerase	um11600
1	1	1	0	01.05.01.01.01 sugar, glucoside, polyol and carboxylate catabolism	related to GAL10 - UDP-glucose 4-epimerase	um11600
0	1	0	0	01.06.01.07.11 tetracyclic and pentacyclic triterpenes (cholesterin, steroids and hopanoids) biosynthesis	related to CYC2 - cytochrome-c mitochondrial import factor	um11618
1	1	1	0	01.01 amino acid metabolism	probable GLR1 - glutathione reductase (NADPH)	um11644
1	1	1	0	01.05 C-compound and carbohydrate metabolism	probable GLR1 - glutathione reductase (NADPH)	um11644
1	0	0	1	01.01 amino acid metabolism	related to D-amino acid oxidase	um11649
0	0	0	1	01.20 secondary metabolism	related to Oxidoreductase	um11650
0	1	1	1	01.07.04 utilization of vitamins, cofactors, and prosthetic groups	related to CYC3 - holocytochrome-c synthase (cytochrome c heme lyase)	um11653
0	1	1	1	01.20.19.01 biosynthesis of porphyrins	related to CYC3 - holocytochrome-c synthase (cytochrome c heme lyase)	um11653
1	0	1	0	01.06.07 lipid, fatty acid and isoprenoid utilization	related to Protein farnesyltransferase alpha subunit	um11672
1	0	1	0	01.20 secondary metabolism	related to Protein farnesyltransferase alpha subunit	um11672
0	0	1	1	01.06.01.01 phospholipid biosynthesis	related to COQ1 - hexaprenyl pyrophosphate synthetase precursor	um11674
0	0	1	1	01.06.07 lipid, fatty acid and isoprenoid utilization	related to COQ1 - hexaprenyl pyrophosphate synthetase precursor	um11674
0	0	1	1	01.07.01 biosynthesis of vitamins, cofactors, and prosthetic groups	related to COQ1 - hexaprenyl pyrophosphate synthetase precursor	um11674
0	0	1	1	01.20.13 biosynthesis of derivatives of homoisopentenyl pyrophosphate	related to COQ1 - hexaprenyl pyrophosphate synthetase precursor	um11674
0	0	1	1	01.20.15.03 biosynthesis of ubiquinone	related to COQ1 - hexaprenyl pyrophosphate synthetase precursor	um11674
0	0	0	1	01.06.07 lipid, fatty acid and isoprenoid utilization	related to STE14 - farnesyl cysteine carboxyl-methyltransferase	um11682
1	0	1	1	01.05.01 C-compound and carbohydrate utilization	related to SCS2 - required for inositol metabolism	um11696
1	0	1	1	01.05.04 regulation of C-compound and carbohydrate utilization	related to SCS2 - required for inositol metabolism	um11696
1	0	0	0	01.01 amino acid metabolism	related to DTD1 - D-Tyr-tRNA(Tyr) deacylase activity	um11708
0	0	0	1	01.06.10 regulation of lipid, fatty acid and isoprenoid metabolism	related to SIN3 - transcription regulatory protein	um11717
0	1	1	0	01.01.06.05.01.01 biosynthesis of homocysteine	related to Cystathionine beta-lyase (fragment)	um11720
0	1	1	0	01.01.09.03.01 biosynthesis of cysteine	related to Cystathionine beta-lyase (fragment)	um11720
0	1	1	0	01.02.01 nitrogen and sulfur utilization	related to Cystathionine beta-lyase (fragment)	um11720
0	0	1	0	01.05.01.03.02.02 peptidoglycan biosynthesis	related to ER glucosidase I	um11723
1	0	1	1	01.01.03.01.02 degradation of glutamine	probable URA2 - multifunctional pyrimidine biosynthesis protein (fragment)	um11730
1	0	1	1	01.01.03.05.01 biosynthesis of arginine	probable URA2 - multifunctional pyrimidine biosynthesis protein (fragment)	um11730
1	0	1	1	01.03.04 pyrimidine nucleotide metabolism	probable URA2 - multifunctional pyrimidine biosynthesis protein (fragment)	um11730
1	0	1	1	01.07 metabolism of vitamins, cofactors, and prosthetic groups	probable URA2 - multifunctional pyrimidine biosynthesis protein (fragment)	um11730
3	2	3	0	01.20.15.03 biosynthesis of ubiquinone	related to nadh-ubiquinone oxidoreductase 9.5 kda subunit	um11731
1	0	0	0	01.03.01.03 purine nucleotide anabolism	related to Nucleoside diphosphate kinase 6	um11739
1	0	0	0	01.03.16.03 DNA degradation	related to Nucleoside diphosphate kinase 6	um11739
1	0	0	0	01.04.01 phosphate utilization	related to Nucleoside diphosphate kinase 6	um11739
8	1	5	8	01.05.01.01.01 sugar, glucoside, polyol and carboxylate catabolism	related to GCY1 - galactose-induced protein of aldo/keto reductase family	um11741
8	1	5	8	01.05.01.01.02 polysaccharide degradation	related to GCY1 - galactose-induced protein of aldo/keto reductase family	um11741
8	1	5	8	01.20 secondary metabolism	related to GCY1 - galactose-induced protein of aldo/keto reductase family	um11741
12	9	1	7	01.05.01.01.01 sugar, glucoside, polyol and carboxylate catabolism	related to SDH3 - cytochrome b560 subunit of respiratory complex II	um11744
5	0	10	2	01.05.01.01.01 sugar, glucoside, polyol and carboxylate catabolism	probable Glucose-6-phosphate isomerase (fragment)	um11748
0	1	1	1	01.04.01 phosphate utilization	probable RPT5 - 26S proteasome regulatory subunit	um11760
1	1	0	0	01.03.16.01 RNA degradation	related to RRP4 - 3'-5' exoribonuclease	um11761
1	0	2	1	01.04.01 phosphate utilization	probable heat shock protein Hsp88	um11800
0	0	0	3	01.06.01 lipid, fatty acid and isoprenoid biosynthesis	related to SUR2 - sphingosine hydroxylase	um11819
0	0	0	1	01.04.01 phosphate utilization	probable HOS2 - putative histone deacetylase	um11828
0	0	1	0	01.05.01.01.01 sugar, glucoside, polyol and carboxylate catabolism	conserved hypothetical protein (fragment)	um11836
0	0	1	0	01.05.01.01.02 polysaccharide degradation	conserved hypothetical protein (fragment)	um11836
0	0	1	0	01.05.01.03.02 polysaccharide biosynthesis	conserved hypothetical protein (fragment)	um11836
0	0	1	0	01.05 C-compound and carbohydrate metabolism	related to YEA4 - uridine diphosphate-N-acetylglucosamine transporter	um11841
0	1	1	0	01.01.09.07.01 biosynthesis of histidine	probable HIS3 - imidazoleglycerol-phosphate dehydratase	um11859
6	0	0	0	01.06.01.07.11 tetracyclic and pentacyclic triterpenes (cholesterin, steroids and hopanoids) biosynthesis	probable ERG20 - farnesyl-pyrophosphate synthetase	um11875
0	0	1	2	01.25.03 extracellular protein degradation	related to cathepsin d (lysosomal aspartyl protease)	um11908
2	1	4	0	01.01.11 metabolism of the pyruvate family (alanine, isoleucine, leucine, valine) and D-alanine	related to NADP-dependent malic enzyme	um11919
2	1	4	0	01.05.01.01.01 sugar, glucoside, polyol and carboxylate catabolism	related to NADP-dependent malic enzyme	um11919
2	1	4	0	01.06.01 lipid, fatty acid and isoprenoid biosynthesis	related to NADP-dependent malic enzyme	um11919
0	0	1	0	01.01.03.02.01 biosynthesis of glutamate	probable mitochondrial aconitate hydratase	um11923
0	0	1	0	01.05.01.01.01 sugar, glucoside, polyol and carboxylate catabolism	probable mitochondrial aconitate hydratase	um11923
0	0	1	0	01.05.01.05.03 reductive TCA cycle	probable mitochondrial aconitate hydratase	um11923
2	3	2	2	01.06 lipid, fatty acid and isoprenoid metabolism	conserved hypothetical protein	um11938
2	0	0	1	01.04.01 phosphate utilization	probable hexokinase	um11945
2	0	0	1	01.05.01 C-compound and carbohydrate utilization	probable hexokinase	um11945
2	0	0	1	01.05.04 regulation of C-compound and carbohydrate utilization	probable hexokinase	um11945
2	0	10	2	01.04.01 phosphate utilization	probable heat shock protein 80 (fragment)	um11952
1	0	0	0	01.06.01.07.11 tetracyclic and pentacyclic triterpenes (cholesterin, steroids and hopanoids) biosynthesis	probable ERG24 - C-14 sterol reductase	um11962
0	0	1	0	01.02.01 nitrogen and sulfur utilization	probable NIT2 - nitrilase	um11973
0	0	1	0	01.20.35.01 biosynthesis of phenylpropanoids	probable NIT2 - nitrilase	um11973
0	0	1	0	01.04 phosphate metabolism	probable PHO91 - similarity to Pho87p and Pho90p	um11998
0	1	1	0	01.01.09.06.01 biosynthesis of tryptophan	probable FOL2 - GTP cyclohydrolase I	um12048
0	1	1	0	01.07.01 biosynthesis of vitamins, cofactors, and prosthetic groups	probable FOL2 - GTP cyclohydrolase I	um12048
0	0	1	0	01.01.03.02.02 degradation of glutamate	related to Glutamate decarboxylase 1	um12051
1	0	0	0	01.03.10 metabolism of cyclic and unusual nucleotides	related to NMA2 - nicotinate-nucleotide adenylyltransferase	um12074
1	0	0	0	01.04.01 phosphate utilization	related to NMA2 - nicotinate-nucleotide adenylyltransferase	um12074
1	0	0	0	01.07.01 biosynthesis of vitamins, cofactors, and prosthetic groups	related to NMA2 - nicotinate-nucleotide adenylyltransferase	um12074
1	0	0	1	01.05.01.01.01 sugar, glucoside, polyol and carboxylate catabolism	related to triose-phosphate isomerase	um10627
0	0	0	1	01.03.04.03 pyrimidine nucleotide anabolism	related to dihydroorotate dehydrogenase, mitochondrial precursor	um10643
0	0	1	0	01.05.04 regulation of C-compound and carbohydrate utilization	probable CDC10 - septin	um10644
1	2	2	0	01.05.01 C-compound and carbohydrate utilization	conserved hypothetical protein	um10649
0	0	3	0	01.05.01 C-compound and carbohydrate utilization	related to trehalose-6-phosphate phosphatase	um10650
0	0	3	0	01.05.04 regulation of C-compound and carbohydrate utilization	related to trehalose-6-phosphate phosphatase	um10650
1	1	1	1	01.01.11.02.01 biosynthesis of isoleucine	probable ILV5 - ketol-acid reductoisomerase (mitochondrial)	um10681
1	1	1	1	01.01.11.03.01 biosynthesis of valine	probable ILV5 - ketol-acid reductoisomerase (mitochondrial)	um10681
1	1	1	1	01.01.11.04.01 biosynthesis of leucine	probable ILV5 - ketol-acid reductoisomerase (mitochondrial)	um10681
0	1	1	0	01.01.06.06.01.03 aminoadipic acid pathway	probable LYS4 - homoaconitase precursor	um10689
1	1	1	0	01.01.09.06.02 degradation of tryptophan	related to BNA3 - Arylformamidase	um10703
1	1	1	0	01.02.01 nitrogen and sulfur utilization	related to BNA3 - Arylformamidase	um10703
1	1	1	0	01.07.01 biosynthesis of vitamins, cofactors, and prosthetic groups	related to BNA3 - Arylformamidase	um10703
0	0	0	0	01.04.01 phosphate utilization	cyclin-dependent kinase 1	um10705
0	0	0	0	01.04.04 regulation of phosphate utilization	cyclin-dependent kinase 1	um10705
0	0	0	0	01.05.04 regulation of C-compound and carbohydrate utilization	cyclin-dependent kinase 1	um10705
4	1	1	0	01.01.11.02.01 biosynthesis of isoleucine	related to ILV6 - acetolactate synthase, regulatory subunit	um10708
4	1	1	0	01.01.11.03.01 biosynthesis of valine	related to ILV6 - acetolactate synthase, regulatory subunit	um10708
4	1	1	0	01.05.01 C-compound and carbohydrate utilization	related to ILV6 - acetolactate synthase, regulatory subunit	um10708
0	2	1	0	01.06.01 lipid, fatty acid and isoprenoid biosynthesis	probable 5-aminolevulinic acid synthase	um10716
0	2	1	0	01.07.01 biosynthesis of vitamins, cofactors, and prosthetic groups	probable 5-aminolevulinic acid synthase	um10716
0	2	1	0	01.20.19.03 biosynthesis of open-chain tetrapyrrols	probable 5-aminolevulinic acid synthase	um10716
4	0	0	0	01.04.01 phosphate utilization	related to YPD1 - two-component phosphorelay intermediate	um10726
0	0	0	0	01.05.01 C-compound and carbohydrate utilization	related to dimeric dihydrodiol dehydrogenase	um10732
0	0	0	0	01.20 secondary metabolism	related to dimeric dihydrodiol dehydrogenase	um10732
0	0	1	0	01.03.16.01 RNA degradation	probable NUC1 - dna/rna non-specific nuclease, mitochondrial	um10736
0	0	1	0	01.03.16.03 DNA degradation	probable NUC1 - dna/rna non-specific nuclease, mitochondrial	um10736
1	0	0	2	01.05.01.03.02.02 peptidoglycan biosynthesis	related to apoptotic cell death regulator DAD1	um10740
0	0	0	0	01.05.01 C-compound and carbohydrate utilization	probable dolichyl-phosphate-mannose--protein mannosyltransferase	um10749
0	0	0	2	01.03.16 polynucleotide degradation	related to Ribonuclease H	um10765
2	0	1	0	01.03.16.01 RNA degradation	related to RRP40 - protein involved in ribosomal RNA processing, component of the exosome complex	um10771
0	0	0	4	01.02.04 regulation of nitrogen and sulphur utilization	related to glutathione s-transferase	um10781
0	0	0	4	01.20.37.01 biosynthesis of thioredoxin, glutaredoxin, glutathion	related to glutathione s-transferase	um10781
5	8	1	3	01.05.01.01 C-compound, carbohydrate catabolism	probable glyoxylase I	um10783
6	1	3	0	01.05.01.01.01 sugar, glucoside, polyol and carboxylate catabolism	probable FUM1 - fumarate hydratase	um10787
6	1	3	0	01.05.01.05.03 reductive TCA cycle	probable FUM1 - fumarate hydratase	um10787
6	1	3	0	01.06 lipid, fatty acid and isoprenoid metabolism	probable FUM1 - fumarate hydratase	um10787
2	1	5	0	01.01 amino acid metabolism	probable AAP1 - alanine/arginine aminopeptidase	um10788
2	1	5	0	01.05.04 regulation of C-compound and carbohydrate utilization	probable AAP1 - alanine/arginine aminopeptidase	um10788
0	0	0	0	01.03.01.03 purine nucleotide anabolism	probablephosphoribosyl-5-aminoimidazole carboxylase	um10790
0	0	0	0	01.01.05.01.01 biosynthesis of polyamines	related to S-adenosylmethionine decarboxylase (spe-2)	um10792
0	0	0	0	01.07.01 biosynthesis of vitamins, cofactors, and prosthetic groups	related to S-adenosylmethionine decarboxylase (spe-2)	um10792
0	0	0	0	01.20.17.03 biosynthesis of amines	related to S-adenosylmethionine decarboxylase (spe-2)	um10792
0	0	0	0	01.20.23 biosynthesis of secondary products derived from L-methionine	related to S-adenosylmethionine decarboxylase (spe-2)	um10792
0	0	0	0	01.04.01 phosphate utilization	related to 6-phosphofructo-2-kinase	um10797
0	0	0	0	01.05.01.01.01 sugar, glucoside, polyol and carboxylate catabolism	related to 6-phosphofructo-2-kinase	um10797
0	0	0	0	01.05.01.03.01 sugar, glucoside, polyol and carboxylate anabolism	related to 6-phosphofructo-2-kinase	um10797
0	0	0	0	01.05.04 regulation of C-compound and carbohydrate utilization	related to 6-phosphofructo-2-kinase	um10797
1	3	3	0	01.05.01.01.01 sugar, glucoside, polyol and carboxylate catabolism	probable KGD2 - dihydrolipoyl transsuccinylase component of the alpha-ketoglutarate dehydrogenase complex	um10804
1	0	0	0	01.01.09.06.01 biosynthesis of tryptophan	probable PRS4 - ribose-phosphate pyrophosphokinase 3	um10834
1	0	0	0	01.01.09.07.01 biosynthesis of histidine	probable PRS4 - ribose-phosphate pyrophosphokinase 3	um10834
1	0	0	0	01.03.01.03 purine nucleotide anabolism	probable PRS4 - ribose-phosphate pyrophosphokinase 3	um10834
1	0	0	0	01.03.04.03 pyrimidine nucleotide anabolism	probable PRS4 - ribose-phosphate pyrophosphokinase 3	um10834
1	0	0	0	01.04.01 phosphate utilization	probable PRS4 - ribose-phosphate pyrophosphokinase 3	um10834
1	0	0	0	01.05.01 C-compound and carbohydrate utilization	probable PRS4 - ribose-phosphate pyrophosphokinase 3	um10834
0	0	0	0	01.01 amino acid metabolism	probable MIS1 - C1-tetrahydrofolate synthase, mitochondrial	um10840
0	0	0	0	01.03.01.03 purine nucleotide anabolism	probable MIS1 - C1-tetrahydrofolate synthase, mitochondrial	um10840
0	0	0	0	01.03.04 pyrimidine nucleotide metabolism	probable MIS1 - C1-tetrahydrofolate synthase, mitochondrial	um10840
0	0	0	0	01.05.01.03.03 C-2 compound and organic acid anabolism	probable MIS1 - C1-tetrahydrofolate synthase, mitochondrial	um10840
0	0	0	0	01.05.01.07.03 tetrahydrofolate-dependent C-1-transfer	probable MIS1 - C1-tetrahydrofolate synthase, mitochondrial	um10840
0	0	0	0	01.07.01 biosynthesis of vitamins, cofactors, and prosthetic groups	probable MIS1 - C1-tetrahydrofolate synthase, mitochondrial	um10840
1	0	1	2	01.20.17.09 biosynthesis of alkaloids	related to Reticuline oxidase precursor	um10861
2	1	0	2	01.01.09.07.01 biosynthesis of histidine	related to YSA1 - sugar-nucleotide hydrolase	um10872
2	1	0	2	01.03.01.03 purine nucleotide anabolism	related to YSA1 - sugar-nucleotide hydrolase	um10872
2	1	0	2	01.04.01 phosphate utilization	related to YSA1 - sugar-nucleotide hydrolase	um10872
1	0	0	0	01.06 lipid, fatty acid and isoprenoid metabolism	conserved hypothetical protein	um10876
0	1	0	0	01.03.16.03 DNA degradation	conserved hypothetical protein	um10892
2	0	7	0	01.05 C-compound and carbohydrate metabolism	related to short-chain alcohol dehydrogenase	um10898
2	0	7	0	01.06.01.05 fatty acid biosynthesis	related to short-chain alcohol dehydrogenase	um10898
0	0	0	0	01.05.01.01.01 sugar, glucoside, polyol and carboxylate catabolism	probable alpha-glucosidase (maltase) (fragment)	um10899
0	0	0	0	01.05.01.01.02 polysaccharide degradation	probable alpha-glucosidase (maltase) (fragment)	um10899
0	0	0	0	01.05.01.03.01 sugar, glucoside, polyol and carboxylate anabolism	probable alpha-glucosidase (maltase) (fragment)	um10899
1	1	1	1	01.03.01.03 purine nucleotide anabolism	probable APT1 - adenine phosphoribosyltransferase	um10904
10	8	5	7	01.05.01.01.01 sugar, glucoside, polyol and carboxylate catabolism	probable NADP-dependent mannitol dehydrogenase	um10938
10	8	5	7	01.05.01.03.01 sugar, glucoside, polyol and carboxylate anabolism	probable NADP-dependent mannitol dehydrogenase	um10938
10	8	5	7	01.06.01.05 fatty acid biosynthesis	probable NADP-dependent mannitol dehydrogenase	um10938
0	0	0	1	01.04.01 phosphate utilization	probable Protein kinase C (fragment)	um10943
0	1	0	0	01.06 lipid, fatty acid and isoprenoid metabolism	related to Protein phosphatase methylesterase 1	um10944
2	0	1	0	01.03.10 metabolism of cyclic and unusual nucleotides	probable adenylyl-cyclase-associated protein CAP	um10957
4	11	2	2	01.01.09.01.02 degradation of glycine	probable Glycine cleavage system H protein, mitochondrial precursor	um10961
4	11	2	2	01.05.01.01.05 C-1 compound catabolism	probable Glycine cleavage system H protein, mitochondrial precursor	um10961
4	11	2	2	01.07 metabolism of vitamins, cofactors, and prosthetic groups	probable Glycine cleavage system H protein, mitochondrial precursor	um10961
0	3	0	0	01.07.01 biosynthesis of vitamins, cofactors, and prosthetic groups	related to Sno-type pyridoxine vitamin B6 biosynthetic protein SNO1	um10970
0	0	0	1	01.05.04 regulation of C-compound and carbohydrate utilization	related to transcription factor hap3	um10971
4	3	6	0	01.05.01 C-compound and carbohydrate utilization	probable glutathione-dependent formaldehyde dehydrogenase	um10973
2	4	0	0	01.01.06.04.01 biosynthesis of threonine	probable THR1 - homoserine kinase	um10985
2	4	0	0	01.01.06.05 metabolism of methionine	probable THR1 - homoserine kinase	um10985
2	4	0	0	01.01.09.02 metabolism of serine	probable THR1 - homoserine kinase	um10985
2	4	0	0	01.01.11.02 metabolism of isoleucine	probable THR1 - homoserine kinase	um10985
2	4	0	0	01.04.01 phosphate utilization	probable THR1 - homoserine kinase	um10985
1	0	0	1	01.04.01 phosphate utilization	related to NRK1 - Nicotinamide riboside kinase	um10999
1	0	0	1	01.07.01 biosynthesis of vitamins, cofactors, and prosthetic groups	related to NRK1 - Nicotinamide riboside kinase	um10999
0	0	0	0	01.04.01 phosphate utilization	conserved hypothetical protein	um11000
0	1	0	2	01.07.01 biosynthesis of vitamins, cofactors, and prosthetic groups	related to COX15 - cytochrome oxidase assembly factor	um11005
0	0	1	0	01.06.01.01 phospholipid biosynthesis	related to SCT1 - glycerol 3-phosphate/dihydroxyacetone phosphate dual substrate acyltransferase	um11014
0	0	3	1	01.01.11.07 metabolism of the hydroxyamino acid group	related to SRY1 - 3-hydroxyaspartate dehydratase	um11022
0	0	3	1	01.20.17.03 biosynthesis of amines	related to Copper amine oxidase 1	um11068
1	0	3	1	01.06.01.07.11 tetracyclic and pentacyclic triterpenes (cholesterin, steroids and hopanoids) biosynthesis	related to KES1 - Member of an oxysterol-binding protein family	um11086
0	0	1	0	01.05.01.03.02.03 chitin biosynthesis	related to CHS7 - control of protein export from the ER (like chitin synthase III)	um11089
5	3	30	2	01.01.03.01.01 biosynthesis of glutamine	probable GLN1 - glutamate--ammonia ligase	um11098
5	3	30	2	01.01.03.02.01 biosynthesis of glutamate	probable GLN1 - glutamate--ammonia ligase	um11098
5	3	30	2	01.02.01 nitrogen and sulfur utilization	probable GLN1 - glutamate--ammonia ligase	um11098
5	3	30	2	01.05.01.03.02.02 peptidoglycan biosynthesis	probable GLN1 - glutamate--ammonia ligase	um11098
0	0	20	0	01.01.03 assimilation of ammonia, metabolism of the glutamate group	related to nitrate transporter	um11105
0	0	20	0	01.02 nitrogen and sulfur metabolism	related to nitrate transporter	um11105
1	3	1	0	01.03.04.03 pyrimidine nucleotide anabolism	probable URA6 - uridine-monophosphate kinase	um11125
1	3	1	0	01.04.01 phosphate utilization	probable URA6 - uridine-monophosphate kinase	um11125
1	0	2	0	01.04.01 phosphate utilization	related to FMN1 - Riboflavin kinase	um11141
1	0	2	0	01.07.01 biosynthesis of vitamins, cofactors, and prosthetic groups	related to FMN1 - Riboflavin kinase	um11141
0	0	0	0	01.01.06.04.01 biosynthesis of threonine	probable THR4 - threonine synthase (o-p-homoserine p-lyase)	um11142
0	0	0	0	01.07.01 biosynthesis of vitamins, cofactors, and prosthetic groups	probable THR4 - threonine synthase (o-p-homoserine p-lyase)	um11142
1	0	0	0	01.06.07 lipid, fatty acid and isoprenoid utilization	related to Type I protein geranylgeranyltransferase beta subunit	um11151
0	0	1	0	01.05 C-compound and carbohydrate metabolism	related to 2-amino-3-carboxylmuconate-6-semialdehyde decarboxylase	um11152
0	0	1	0	01.07 metabolism of vitamins, cofactors, and prosthetic groups	related to 2-amino-3-carboxylmuconate-6-semialdehyde decarboxylase	um11152
0	0	8	0	01.05.01.01.01 sugar, glucoside, polyol and carboxylate catabolism	probable MDH1 - malate dehydrogenase precursor, mitochondrial	um11161
0	0	8	0	01.05.01.03 C-compound, carbohydrate anabolism	probable MDH1 - malate dehydrogenase precursor, mitochondrial	um11161
0	0	8	0	01.06.04.05 fatty acid degradation (alpha- and beta-oxidation)	probable MDH1 - malate dehydrogenase precursor, mitochondrial	um11161
0	0	8	0	01.06.07 lipid, fatty acid and isoprenoid utilization	probable MDH1 - malate dehydrogenase precursor, mitochondrial	um11161
0	0	8	0	01.07 metabolism of vitamins, cofactors, and prosthetic groups	probable MDH1 - malate dehydrogenase precursor, mitochondrial	um11161
1	1	3	0	01.04 phosphate metabolism	probable NADH dehydrogenase (ubiquinone) 49K chain	um11162
5	3	7	1	01.04 phosphate metabolism	probable NADH2 dehydrogenase (ubiquinone) flavoprotein 1	um11170
0	0	0	1	01.01.11.04.01 biosynthesis of leucine	probable LEU2 - beta-isopropyl-malate dehydrogenase	um11181
0	0	0	1	01.05 C-compound and carbohydrate metabolism	probable LEU2 - beta-isopropyl-malate dehydrogenase	um11181
2	0	5	1	01.01.03.02.01 biosynthesis of glutamate	probable IDP1 - isocitrate dehydrogenase (NADP+), mitochondrial	um11210
2	0	5	1	01.05.01 C-compound and carbohydrate utilization	probable IDP1 - isocitrate dehydrogenase (NADP+), mitochondrial	um11210
2	0	5	1	01.06.04.05 fatty acid degradation (alpha- and beta-oxidation)	probable IDP1 - isocitrate dehydrogenase (NADP+), mitochondrial	um11210
2	0	5	1	01.07 metabolism of vitamins, cofactors, and prosthetic groups	probable IDP1 - isocitrate dehydrogenase (NADP+), mitochondrial	um11210
0	0	0	0	01.05.01 C-compound and carbohydrate utilization	related to dolichyl-phosphate-mannose-protein mannosyltransferase	um11220
0	0	0	0	01.06.01 lipid, fatty acid and isoprenoid biosynthesis	conserved hypothetical protein	um11226
0	0	1	0	01.01.09.07.01 biosynthesis of histidine	probable bifunctional protein (related to glutathione S-transferase/ probable histidinol dehydrogenase	um11231
0	0	1	0	01.01.03.01.02 degradation of glutamine	probable arginine-specific carbamoyl-phosphate synthetase, ammonia chain (fragment)	um11236
0	0	1	0	01.01.03.05.01 biosynthesis of arginine	probable arginine-specific carbamoyl-phosphate synthetase, ammonia chain (fragment)	um11236
0	0	1	0	01.03.04 pyrimidine nucleotide metabolism	probable arginine-specific carbamoyl-phosphate synthetase, ammonia chain (fragment)	um11236
0	0	1	0	01.07 metabolism of vitamins, cofactors, and prosthetic groups	probable arginine-specific carbamoyl-phosphate synthetase, ammonia chain (fragment)	um11236
0	0	0	1	01.05.01 C-compound and carbohydrate utilization	related to aldehyde dehydrogenase [NAD(P)]	um11241
0	1	0	0	01.06.01 lipid, fatty acid and isoprenoid biosynthesis	related to cyclopropane-fatty-acyl-phospholipid synthase	um11249
0	0	0	0	01.05 C-compound and carbohydrate metabolism	related to D-arabinitol 2-dehydrogenase	um11256
0	0	0	0	01.06.01.05 fatty acid biosynthesis	related to D-arabinitol 2-dehydrogenase	um11256
1	2	1	2	01.07.01 biosynthesis of vitamins, cofactors, and prosthetic groups	probable YAH1 - Ferredoxin of the mitochondrial matrix	um11257
0	0	1	0	01.06.04.01 phospholipid degradation	probable lysophospholipase (lpl)	um11266
1	0	0	2	01.04.01 phosphate utilization	related to EPT1 - sn-1,2-diacylglycerol ethanolamine- and cholinephosphotransferase	um11267
1	0	0	2	01.06.01.01 phospholipid biosynthesis	related to EPT1 - sn-1,2-diacylglycerol ethanolamine- and cholinephosphotransferase	um11267
0	0	0	0	01.06.01 lipid, fatty acid and isoprenoid biosynthesis	related to NADPH:adrenodoxin oxidoreductase precursor, mitochondrial	um11268
0	0	0	0	01.07.01 biosynthesis of vitamins, cofactors, and prosthetic groups	related to NADPH:adrenodoxin oxidoreductase precursor, mitochondrial	um11268
2	2	0	0	01.06 lipid, fatty acid and isoprenoid metabolism	related to Delta-12 fatty acid desaturase	um11270
0	0	0	0	01.04.01 phosphate utilization	probable CDC48 - Microsomal protein of CDC48/PAS1/SEC18 family of ATPases	um11271
1	0	0	0	01.05.01.01 C-compound, carbohydrate catabolism	related to D-lactate dehydrogenase (cytochrome)	um11275
1	0	0	0	01.05.01.03 C-compound, carbohydrate anabolism	related to D-lactate dehydrogenase (cytochrome)	um11275
0	0	0	0	01.04.04 regulation of phosphate utilization	probable PHO88 - involved in phosphate transport	um11278
0	2	1	0	01.05.01.03.02.01 glycogen biosynthesis	related to glycogenin-2 beta	um11284
0	0	0	1	01.04.01 phosphate utilization	probable RPT4 - 26S proteasome regulatory subunit	um11291
0	0	1	0	01.04.01 phosphate utilization	related to SNF1 - carbon catabolite derepressing ser/thr protein kinase	um11293
0	0	1	0	01.05.01 C-compound and carbohydrate utilization	related to SNF1 - carbon catabolite derepressing ser/thr protein kinase	um11293
0	0	1	0	01.05.04 regulation of C-compound and carbohydrate utilization	related to SNF1 - carbon catabolite derepressing ser/thr protein kinase	um11293
0	0	0	0	01.04.01 phosphate utilization	probable SNF2 - component of SWI/SNF global transcription activator complex	um11301
0	0	0	0	01.05.04 regulation of C-compound and carbohydrate utilization	probable SNF2 - component of SWI/SNF global transcription activator complex	um11301
0	0	0	1	01.04.01 phosphate utilization	Histone deacetylase	um11308
0	0	1	0	01.06.01.07 isoprenoid biosynthesis	related to RER2 - cis-prenyltransferase	um11317
5	3	0	0	01.06.07 lipid, fatty acid and isoprenoid utilization	probable N-terminal acetyltransferase complex subunit ARD1	um11318
0	1	0	0	01.05.01 C-compound and carbohydrate utilization	related to 2-hydroxyacid dehydrogenase	um11323
0	1	1	0	01.01.09.04.01 biosynthesis of phenylalanine	probable ARO2 - chorismate synthase	um11329
0	1	1	0	01.01.09.05.01 biosynthesis of tyrosine	probable ARO2 - chorismate synthase	um11329
0	1	1	0	01.01.09.06.01 biosynthesis of tryptophan	probable ARO2 - chorismate synthase	um11329
0	1	1	0	01.07 metabolism of vitamins, cofactors, and prosthetic groups	probable ARO2 - chorismate synthase	um11329
0	1	1	0	01.20.15 biosynthesis of derivatives of dehydroquinic acid, shikimic acid and chorismic acid	probable ARO2 - chorismate synthase	um11329
0	0	0	1	01.01 amino acid metabolism	related to RMT2 - protein-arginine N-methyltransferase	um11334
0	0	0	1	01.05.01 C-compound and carbohydrate utilization	related to ALG12 - alpha-1,6-mannosyltransferase	um11341
0	0	0	0	01.02 nitrogen and sulfur metabolism	conserved hypothetical protein	um11344
3	1	0	0	01.05.01.01.01 sugar, glucoside, polyol and carboxylate catabolism	probable beta-succinyl CoA synthetase precursor	um11353
1	0	0	0	01.01.11 metabolism of the pyruvate family (alanine, isoleucine, leucine, valine) and D-alanine	related to branched chain alpha-ketoacid dehydrogenase kinase	um11361
1	0	0	0	01.01.13 regulation of amino acid metabolism	related to branched chain alpha-ketoacid dehydrogenase kinase	um11361
1	1	0	2	01.07.01 biosynthesis of vitamins, cofactors, and prosthetic groups	related to RIB5 - riboflavin synthase, alpha chain	um11363
0	0	2	1	01.02.01 nitrogen and sulfur utilization	probable Cyanate hydratase	um11378
1	0	0	0	01.02.01 nitrogen and sulfur utilization	probable 2-Nitropropane dioxygenase	um11382
1	0	0	0	01.05.01.01.07 aliphatic hydrocarbon catabolism	probable 2-Nitropropane dioxygenase	um11382
0	0	0	0	01.03.04.03 pyrimidine nucleotide anabolism	related to URK1 - uridine kinase	um11389
0	0	0	0	01.04.01 phosphate utilization	related to URK1 - uridine kinase	um11389
0	0	0	0	01.04.04 regulation of phosphate utilization	related to URK1 - uridine kinase	um11389
10	43	13	4	01.07.01 biosynthesis of vitamins, cofactors, and prosthetic groups	probable Thiamin biosynthetic enzyme	um11400
1	1	2	0	01.04.01 phosphate utilization	probable 6-phosphofructokinase	um11409
1	1	2	0	01.05.01.01.01 sugar, glucoside, polyol and carboxylate catabolism	probable 6-phosphofructokinase	um11409
1	1	2	0	01.05.04 regulation of C-compound and carbohydrate utilization	probable 6-phosphofructokinase	um11409
0	0	4	0	01.01.05.01.02 degradation of polyamines	probable methylmalonate-semialdehyde dehydrogenase (acylating), mitochondrial precursor	um11421
0	0	4	0	01.05.01.01.03 C-2 compound and organic acid catabolism	probable methylmalonate-semialdehyde dehydrogenase (acylating), mitochondrial precursor	um11421
0	0	4	0	01.05.01.03.03 C-2 compound and organic acid anabolism	probable methylmalonate-semialdehyde dehydrogenase (acylating), mitochondrial precursor	um11421
0	0	4	0	01.20.17.01 biosynthesis of nonprotein amino acids	probable methylmalonate-semialdehyde dehydrogenase (acylating), mitochondrial precursor	um11421
0	1	1	0	01.03.01.03 purine nucleotide anabolism	related to Formyltetrahydrofolate deformylase	um11425
1	1	0	1	01.04.04 regulation of phosphate utilization	related to GTR1 - GTP-binding protein	um11426
3	0	1	0	01.06.04 degradation of lipids, fatty acids and isoprenoids	probable electron transfer flavoprotein beta chain	um11436
0	0	2	1	01.04 phosphate metabolism	probable NADH-ubiquinone oxidoreductase 23 kDa subunit precursor	um11448
0	0	0	1	01.05.01.01.09 aerobic aromate catabolism	related to Phenol 2-monooxygenase	um11449
0	0	0	1	01.05.01.01.11 anaerobic aromate catabolism	related to Phenol 2-monooxygenase	um11449
0	0	0	1	01.20 secondary metabolism	related to Phenol 2-monooxygenase	um11449
2	1	0	0	01.07.01 biosynthesis of vitamins, cofactors, and prosthetic groups	probable porphobilinogen synthase	um11461
2	1	0	0	01.20.19.01 biosynthesis of porphyrins	probable porphobilinogen synthase	um11461
0	0	2	1	01.06.04 degradation of lipids, fatty acids and isoprenoids	related to enoyl-CoA hydratase	um11466
0	0	2	1	01.07.01 biosynthesis of vitamins, cofactors, and prosthetic groups	related to enoyl-CoA hydratase	um11466
0	0	2	1	01.20.15.03 biosynthesis of ubiquinone	related to enoyl-CoA hydratase	um11466
1	0	0	0	01.03.04 pyrimidine nucleotide metabolism	probable UDP-N-acetylglucosamine pyrophosphorylase	um11497
1	0	0	0	01.04.01 phosphate utilization	probable UDP-N-acetylglucosamine pyrophosphorylase	um11497
1	0	0	0	01.05.01.01.04 aminosaccharide catabolism	probable UDP-N-acetylglucosamine pyrophosphorylase	um11497
1	0	0	0	01.05.01.03.04 aminosaccharide biosynthesis	probable UDP-N-acetylglucosamine pyrophosphorylase	um11497
0	0	1	0	01.07 metabolism of vitamins, cofactors, and prosthetic groups	related to COT1 - Vacuolar zinc (and possibly other metals) transporter	um11500
1	0	0	0	01.04.01 phosphate utilization	Protein phosphatase 2A	um11525
1	0	0	0	01.05.04 regulation of C-compound and carbohydrate utilization	Protein phosphatase 2A	um11525
1	0	0	0	01.05.04 regulation of C-compound and carbohydrate utilization	related to SNF8 - protein involved in glucose derepression	um11539
0	0	0	1	01.05.01.03.02 polysaccharide biosynthesis	related to ALG1 - beta-mannosyltransferase	um11547
1	0	1	1	01.06 lipid, fatty acid and isoprenoid metabolism	related to LIP5 - lipoic acid synthase	um11549
1	0	1	1	01.07.01 biosynthesis of vitamins, cofactors, and prosthetic groups	related to LIP5 - lipoic acid synthase	um11549
0	0	1	0	01.06.04 degradation of lipids, fatty acids and isoprenoids	probable enoyl-CoA hydratase precursor, mitochondrial	um11556
0	0	1	0	01.06.07 lipid, fatty acid and isoprenoid utilization	probable enoyl-CoA hydratase precursor, mitochondrial	um11556
0	0	1	0	01.07.01 biosynthesis of vitamins, cofactors, and prosthetic groups	probable enoyl-CoA hydratase precursor, mitochondrial	um11556
0	0	1	0	01.20.15.03 biosynthesis of ubiquinone	probable enoyl-CoA hydratase precursor, mitochondrial	um11556
0	0	2	0	01.06.01 lipid, fatty acid and isoprenoid biosynthesis	related to SWH1 - Member of an oxysterol-binding protein family	um11568
0	1	0	2	01.05.01 C-compound and carbohydrate utilization	related to oxidoreductase, aldo/keto reductase family	um11598
1	1	1	0	01.03 nucleotide metabolism	related to GAL10 - UDP-glucose 4-epimerase	um11600
1	1	1	0	01.05.01.01.01 sugar, glucoside, polyol and carboxylate catabolism	related to GAL10 - UDP-glucose 4-epimerase	um11600
0	1	0	0	01.06.01.07.11 tetracyclic and pentacyclic triterpenes (cholesterin, steroids and hopanoids) biosynthesis	related to CYC2 - cytochrome-c mitochondrial import factor	um11618
0	0	0	0	01.06.01.01 phospholipid biosynthesis	related to bacterial glycerol-3-phosphate acyltransferases	um11632
0	0	0	0	01.03.04 pyrimidine nucleotide metabolism	related to glucosamine 6-phosphate n-acetyltransferase	um11638
0	0	0	0	01.05.01.01.04 aminosaccharide catabolism	related to glucosamine 6-phosphate n-acetyltransferase	um11638
0	0	0	0	01.05.01.03.04 aminosaccharide biosynthesis	related to glucosamine 6-phosphate n-acetyltransferase	um11638
0	0	0	0	01.20.01 metabolism of primary metabolic sugars derivatives	related to glucosamine 6-phosphate n-acetyltransferase	um11638
1	1	1	0	01.01 amino acid metabolism	probable GLR1 - glutathione reductase (NADPH)	um11644
1	1	1	0	01.05 C-compound and carbohydrate metabolism	probable GLR1 - glutathione reductase (NADPH)	um11644
1	0	0	1	01.01 amino acid metabolism	related to D-amino acid oxidase	um11649
0	0	0	1	01.20 secondary metabolism	related to Oxidoreductase	um11650
0	1	1	1	01.07.04 utilization of vitamins, cofactors, and prosthetic groups	related to CYC3 - holocytochrome-c synthase (cytochrome c heme lyase)	um11653
0	1	1	1	01.20.19.01 biosynthesis of porphyrins	related to CYC3 - holocytochrome-c synthase (cytochrome c heme lyase)	um11653
0	0	0	0	01.06.01 lipid, fatty acid and isoprenoid biosynthesis	probable PCS60 - AMP-binding protein, peroxisomal	um11659
0	0	0	0	01.20.35.01.05 biosynthesis of stilbenes, flavonoids	probable PCS60 - AMP-binding protein, peroxisomal	um11659
0	0	0	0	01.06.01 lipid, fatty acid and isoprenoid biosynthesis	related to CAT2 - Carnitine O-acetyltransferase	um11660
1	0	1	0	01.06.07 lipid, fatty acid and isoprenoid utilization	related to Protein farnesyltransferase alpha subunit	um11672
1	0	1	0	01.20 secondary metabolism	related to Protein farnesyltransferase alpha subunit	um11672
0	0	1	1	01.06.01.01 phospholipid biosynthesis	related to COQ1 - hexaprenyl pyrophosphate synthetase precursor	um11674
0	0	1	1	01.06.07 lipid, fatty acid and isoprenoid utilization	related to COQ1 - hexaprenyl pyrophosphate synthetase precursor	um11674
0	0	1	1	01.07.01 biosynthesis of vitamins, cofactors, and prosthetic groups	related to COQ1 - hexaprenyl pyrophosphate synthetase precursor	um11674
0	0	1	1	01.20.13 biosynthesis of derivatives of homoisopentenyl pyrophosphate	related to COQ1 - hexaprenyl pyrophosphate synthetase precursor	um11674
0	0	1	1	01.20.15.03 biosynthesis of ubiquinone	related to COQ1 - hexaprenyl pyrophosphate synthetase precursor	um11674
0	0	0	1	01.06.07 lipid, fatty acid and isoprenoid utilization	related to STE14 - farnesyl cysteine carboxyl-methyltransferase	um11682
1	0	1	1	01.05.01 C-compound and carbohydrate utilization	related to SCS2 - required for inositol metabolism	um11696
1	0	1	1	01.05.04 regulation of C-compound and carbohydrate utilization	related to SCS2 - required for inositol metabolism	um11696
1	0	0	0	01.01 amino acid metabolism	related to DTD1 - D-Tyr-tRNA(Tyr) deacylase activity	um11708
0	0	0	1	01.06.10 regulation of lipid, fatty acid and isoprenoid metabolism	related to SIN3 - transcription regulatory protein	um11717
0	1	1	0	01.01.06.05.01.01 biosynthesis of homocysteine	related to Cystathionine beta-lyase (fragment)	um11720
0	1	1	0	01.01.09.03.01 biosynthesis of cysteine	related to Cystathionine beta-lyase (fragment)	um11720
0	1	1	0	01.02.01 nitrogen and sulfur utilization	related to Cystathionine beta-lyase (fragment)	um11720
0	0	1	0	01.05.01.03.02.02 peptidoglycan biosynthesis	related to ER glucosidase I	um11723
1	0	1	1	01.01.03.01.02 degradation of glutamine	probable URA2 - multifunctional pyrimidine biosynthesis protein (fragment)	um11730
1	0	1	1	01.01.03.05.01 biosynthesis of arginine	probable URA2 - multifunctional pyrimidine biosynthesis protein (fragment)	um11730
1	0	1	1	01.03.04 pyrimidine nucleotide metabolism	probable URA2 - multifunctional pyrimidine biosynthesis protein (fragment)	um11730
1	0	1	1	01.07 metabolism of vitamins, cofactors, and prosthetic groups	probable URA2 - multifunctional pyrimidine biosynthesis protein (fragment)	um11730
3	2	3	0	01.20.15.03 biosynthesis of ubiquinone	related to nadh-ubiquinone oxidoreductase 9.5 kda subunit	um11731
1	0	0	0	01.03.01.03 purine nucleotide anabolism	related to Nucleoside diphosphate kinase 6	um11739
1	0	0	0	01.03.16.03 DNA degradation	related to Nucleoside diphosphate kinase 6	um11739
1	0	0	0	01.04.01 phosphate utilization	related to Nucleoside diphosphate kinase 6	um11739
8	1	5	8	01.05.01.01.01 sugar, glucoside, polyol and carboxylate catabolism	related to GCY1 - galactose-induced protein of aldo/keto reductase family	um11741
8	1	5	8	01.05.01.01.02 polysaccharide degradation	related to GCY1 - galactose-induced protein of aldo/keto reductase family	um11741
8	1	5	8	01.20 secondary metabolism	related to GCY1 - galactose-induced protein of aldo/keto reductase family	um11741
12	9	1	7	01.05.01.01.01 sugar, glucoside, polyol and carboxylate catabolism	related to SDH3 - cytochrome b560 subunit of respiratory complex II	um11744
5	0	10	2	01.05.01.01.01 sugar, glucoside, polyol and carboxylate catabolism	probable Glucose-6-phosphate isomerase (fragment)	um11748
0	1	1	1	01.04.01 phosphate utilization	probable RPT5 - 26S proteasome regulatory subunit	um11760
1	1	0	0	01.03.16.01 RNA degradation	related to RRP4 - 3'-5' exoribonuclease	um11761
0	0	0	0	01.20.17.09 biosynthesis of alkaloids	related to 6-hydroxy-D-nicotine oxidase	um11765
0	0	0	0	01.04.01 phosphate utilization	probable CHD1 - transcriptional regulator	um11779
0	0	0	0	01.05.04 regulation of C-compound and carbohydrate utilization	related to Ubiquinone biosynthesis protein COQ6 and COQ7	um11797
0	0	0	0	01.07.01 biosynthesis of vitamins, cofactors, and prosthetic groups	related to Ubiquinone biosynthesis protein COQ6 and COQ7	um11797
0	0	0	0	01.07.07 regulation of vitamins, cofactors, and prosthetic groups metabolism	related to Ubiquinone biosynthesis protein COQ6 and COQ7	um11797
0	0	0	0	01.20.15.03 biosynthesis of ubiquinone	related to Ubiquinone biosynthesis protein COQ6 and COQ7	um11797
1	0	2	1	01.04.01 phosphate utilization	probable heat shock protein Hsp88	um11800
0	0	0	3	01.06.01 lipid, fatty acid and isoprenoid biosynthesis	related to SUR2 - sphingosine hydroxylase	um11819
0	0	0	1	01.04.01 phosphate utilization	probable HOS2 - putative histone deacetylase	um11828
0	0	1	0	01.05.01.01.01 sugar, glucoside, polyol and carboxylate catabolism	conserved hypothetical protein (fragment)	um11836
0	0	1	0	01.05.01.01.02 polysaccharide degradation	conserved hypothetical protein (fragment)	um11836
0	0	1	0	01.05.01.03.02 polysaccharide biosynthesis	conserved hypothetical protein (fragment)	um11836
0	0	1	0	01.05 C-compound and carbohydrate metabolism	related to YEA4 - uridine diphosphate-N-acetylglucosamine transporter	um11841
0	1	1	0	01.01.09.07.01 biosynthesis of histidine	probable HIS3 - imidazoleglycerol-phosphate dehydratase	um11859
6	0	0	0	01.06.01.07.11 tetracyclic and pentacyclic triterpenes (cholesterin, steroids and hopanoids) biosynthesis	probable ERG20 - farnesyl-pyrophosphate synthetase	um11875
0	0	1	2	01.25.03 extracellular protein degradation	related to cathepsin d (lysosomal aspartyl protease)	um11908
2	1	4	0	01.01.11 metabolism of the pyruvate family (alanine, isoleucine, leucine, valine) and D-alanine	related to NADP-dependent malic enzyme	um11919
2	1	4	0	01.05.01.01.01 sugar, glucoside, polyol and carboxylate catabolism	related to NADP-dependent malic enzyme	um11919
2	1	4	0	01.06.01 lipid, fatty acid and isoprenoid biosynthesis	related to NADP-dependent malic enzyme	um11919
0	0	1	0	01.01.03.02.01 biosynthesis of glutamate	probable mitochondrial aconitate hydratase	um11923
0	0	1	0	01.05.01.01.01 sugar, glucoside, polyol and carboxylate catabolism	probable mitochondrial aconitate hydratase	um11923
0	0	1	0	01.05.01.05.03 reductive TCA cycle	probable mitochondrial aconitate hydratase	um11923
2	3	2	2	01.06 lipid, fatty acid and isoprenoid metabolism	conserved hypothetical protein	um11938
2	0	0	1	01.04.01 phosphate utilization	probable hexokinase	um11945
2	0	0	1	01.05.01 C-compound and carbohydrate utilization	probable hexokinase	um11945
2	0	0	1	01.05.04 regulation of C-compound and carbohydrate utilization	probable hexokinase	um11945
2	0	10	2	01.04.01 phosphate utilization	probable heat shock protein 80 (fragment)	um11952
0	0	0	0	01.02.01.09 catabolism of nitrogenous compounds	probable MLS1 - malate synthase 1 (fragment)	um11958
0	0	0	0	01.03.01 purine nucleotide metabolism	probable MLS1 - malate synthase 1 (fragment)	um11958
0	0	0	0	01.05.01 C-compound and carbohydrate utilization	probable MLS1 - malate synthase 1 (fragment)	um11958
1	0	0	0	01.06.01.07.11 tetracyclic and pentacyclic triterpenes (cholesterin, steroids and hopanoids) biosynthesis	probable ERG24 - C-14 sterol reductase	um11962
0	0	1	0	01.02.01 nitrogen and sulfur utilization	probable NIT2 - nitrilase	um11973
0	0	1	0	01.20.35.01 biosynthesis of phenylpropanoids	probable NIT2 - nitrilase	um11973
0	0	1	0	01.04 phosphate metabolism	probable PHO91 - similarity to Pho87p and Pho90p	um11998
0	0	0	0	01.05.01.01.02 polysaccharide degradation	related to alpha glucosidase II beta subunit	um12045
0	1	1	0	01.01.09.06.01 biosynthesis of tryptophan	probable FOL2 - GTP cyclohydrolase I	um12048
0	1	1	0	01.07.01 biosynthesis of vitamins, cofactors, and prosthetic groups	probable FOL2 - GTP cyclohydrolase I	um12048
0	0	1	0	01.01.03.02.02 degradation of glutamate	related to Glutamate decarboxylase 1	um12051
1	0	0	0	01.03.10 metabolism of cyclic and unusual nucleotides	related to NMA2 - nicotinate-nucleotide adenylyltransferase	um12074
1	0	0	0	01.04.01 phosphate utilization	related to NMA2 - nicotinate-nucleotide adenylyltransferase	um12074
1	0	0	0	01.07.01 biosynthesis of vitamins, cofactors, and prosthetic groups	related to NMA2 - nicotinate-nucleotide adenylyltransferase	um12074
ENERGY
2	0	0	0	02.11 electron transport and membrane-associated energy conservation	related to flavin oxidoreductase	um00046
2	0	0	0	02.45 energy conversion and regeneration	related to flavin oxidoreductase	um00046
0	0	1	1	02.11 electron transport and membrane-associated energy conservation	related to L-lactate dehydrogenase (cytochrome b2)	um00123
0	0	1	1	02.13 respiration	related to L-lactate dehydrogenase (cytochrome b2)	um00123
0	0	1	1	02.16.03 lactate fermentation	related to L-lactate dehydrogenase (cytochrome b2)	um00123
5	5	6	2	02.01 glycolysis and gluconeogenesis	probable pyruvate kinase	um00157
1	2	7	2	02.11 electron transport and membrane-associated energy conservation	probable NADH2 dehydrogenase (ubiquinone) 40K chain	um00381
1	2	7	2	02.13 respiration	probable NADH2 dehydrogenase (ubiquinone) 40K chain	um00381
10	20	5	0	02.01 glycolysis and gluconeogenesis	probable MDH1 - malate dehydrogenase precursor, mitochondrial	um00403
10	20	5	0	02.04 glyoxylate cycle	probable MDH1 - malate dehydrogenase precursor, mitochondrial	um00403
10	20	5	0	02.10 tricarboxylic-acid pathway (citrate cycle, Krebs cycle, TCA cycle)	probable MDH1 - malate dehydrogenase precursor, mitochondrial	um00403
0	0	0	1	02.01 glycolysis and gluconeogenesis	probable Tartrate dehydrogenase	um00407
0	0	0	1	02.10 tricarboxylic-acid pathway (citrate cycle, Krebs cycle, TCA cycle)	probable Tartrate dehydrogenase	um00407
5	0	1	0	02.01 glycolysis and gluconeogenesis	probable PGM2 - phosphoglucomutase	um00486
5	0	1	0	02.07 pentose-phosphate pathway	probable PGM2 - phosphoglucomutase	um00486
5	0	1	0	02.19 metabolism of energy reserves (e.g. glycogen, trehalose)	probable PGM2 - phosphoglucomutase	um00486
5	0	2	0	02.13.03 aerobic respiration	probable NADH-ubiquinone oxidoreductase 21 kDa subunit, mitochondrial precursor	um00512
2	0	0	0	02 ENERGY	probable glycogen synthase kinase 3 alpha	um00560
3	0	1	0	02.01 glycolysis and gluconeogenesis	probable dihydrolipoamide acetyltransferase component of pyruvate dehydrogenase complex, mitochondrial precursor	um00594
3	0	1	0	02.10 tricarboxylic-acid pathway (citrate cycle, Krebs cycle, TCA cycle)	probable dihydrolipoamide acetyltransferase component of pyruvate dehydrogenase complex, mitochondrial precursor	um00594
0	0	1	0	02.13.03 aerobic respiration	probable Vacuolar (H+)-ATPase, 98 KD subunit	um00630
1	4	0	0	02.11 electron transport and membrane-associated energy conservation	probable NADH-ubiquinone oxidoreductase 24 kDa subunit, mitochondrial precursor	um00634
1	4	0	0	02.13.03 aerobic respiration	probable NADH-ubiquinone oxidoreductase 24 kDa subunit, mitochondrial precursor	um00634
0	1	1	2	02.11 electron transport and membrane-associated energy conservation	related to cytochrome-b5 reductase	um00646
0	1	1	2	02.13 respiration	related to cytochrome-b5 reductase	um00646
6	10	15	1	02.01 glycolysis and gluconeogenesis	probable FBA1 - fructose-bisphosphate aldolase	um00674
6	10	15	1	02.07 pentose-phosphate pathway	probable FBA1 - fructose-bisphosphate aldolase	um00674
0	0	0	0	02.11.05 accessory proteins of electron transport and membrane-associated energy conservation	probable COX11 - cytochrome-c oxidase assembly protein	um00726
0	0	0	0	02.13.03 aerobic respiration	probable COX11 - cytochrome-c oxidase assembly protein	um00726
0	9	4	2	02.11 electron transport and membrane-associated energy conservation	probable ACP1 - mitochonrial acyl-carrier protein	um00778
6	6	5	1	02.10 tricarboxylic-acid pathway (citrate cycle, Krebs cycle, TCA cycle)	Sdh2 Succinate dehydrogenase [ubiquinone] iron-sulfur protein, mitochondrial precursor	um00844
6	6	5	1	02.11 electron transport and membrane-associated energy conservation	Sdh2 Succinate dehydrogenase [ubiquinone] iron-sulfur protein, mitochondrial precursor	um00844
6	6	5	1	02.13.03 aerobic respiration	Sdh2 Succinate dehydrogenase [ubiquinone] iron-sulfur protein, mitochondrial precursor	um00844
2	0	0	0	02.13 respiration	probable AFG3 - protease of the SEC18/CDC48/PAS1 family of ATPases (AAA)	um00898
21	86	20	2	02.13.01 anaerobic respiration	probable ADP, ATP carrier protein (ADP/ATP translocase)	um00919
21	86	20	2	02.13.03 aerobic respiration	probable ADP, ATP carrier protein (ADP/ATP translocase)	um00919
0	0	1	0	02 ENERGY	Ucn1 calcineurin catalytic subunit	um00936
4	2	13	0	02.10 tricarboxylic-acid pathway (citrate cycle, Krebs cycle, TCA cycle)	probable ATP citrate lyase subunit 1	um01005
0	1	2	0	02.19 metabolism of energy reserves (e.g. glycogen, trehalose)	probable glycogen synthase	um01009
2	0	2	0	02.13.03 aerobic respiration	probable ADE17 - 5-aminoimidazole-4-carboxamide ribotide transformylase	um01023
1	1	4	2	02.01 glycolysis and gluconeogenesis	probable pyruvate carboxylase	um01054
4	0	0	0	02.13.03 aerobic respiration	probable COQ5 - ubiquinone biosynthesis, methyltransferase	um01088
0	1	1	1	02.25 oxidation of fatty acids	probable POT1 - acetyl-CoA C-acyltransferase, peroxisomal	um01090
4	21	6	3	02.11 electron transport and membrane-associated energy conservation	probable ATP synthase delta chain precursor, mitochondrial	um01103
4	21	6	3	02.13 respiration	probable ATP synthase delta chain precursor, mitochondrial	um01103
4	21	6	3	02.45.15 energy generation (e.g. ATP synthase)	probable ATP synthase delta chain precursor, mitochondrial	um01103
3	0	5	2	02.10 tricarboxylic-acid pathway (citrate cycle, Krebs cycle, TCA cycle)	probable SDH1 - succinate dehydrogenase (ubiquinone) flavoprotein precursor, mitochondrial	um01172
3	0	5	2	02.11 electron transport and membrane-associated energy conservation	probable SDH1 - succinate dehydrogenase (ubiquinone) flavoprotein precursor, mitochondrial	um01172
3	0	5	2	02.13.03 aerobic respiration	probable SDH1 - succinate dehydrogenase (ubiquinone) flavoprotein precursor, mitochondrial	um01172
0	1	0	1	02.07 pentose-phosphate pathway	related to Deoxyribose-phosphate aldolase	um01198
1	0	0	4	02.13 respiration	probable flavoprotein-ubiquinone oxidoreductase	um01212
1	0	0	4	02.25 oxidation of fatty acids	probable flavoprotein-ubiquinone oxidoreductase	um01212
3	3	0	0	02.01 glycolysis and gluconeogenesis	probable LEU2 - beta-isopropyl-malate dehydrogenase	um01245
3	3	0	0	02.10 tricarboxylic-acid pathway (citrate cycle, Krebs cycle, TCA cycle)	probable LEU2 - beta-isopropyl-malate dehydrogenase	um01245
7	1	3	1	02.13.03 aerobic respiration	related to NADH-ubiquinone oxidoreductase B16.6 subunit	um01311
0	2	0	0	02.16.03 lactate fermentation	probable DLD2 - D-lactate dehydrogenase	um01314
0	2	0	0	02.45 energy conversion and regeneration	probable DLD2 - D-lactate dehydrogenase	um01314
1	3	5	0	02.01 glycolysis and gluconeogenesis	probable IDH2 - isocitrate dehydrogenase (NAD) subunit 2, mitochondrial	um01328
1	3	5	0	02.10 tricarboxylic-acid pathway (citrate cycle, Krebs cycle, TCA cycle)	probable IDH2 - isocitrate dehydrogenase (NAD) subunit 2, mitochondrial	um01328
0	8	3	0	02.01 glycolysis and gluconeogenesis	probable IDH1 - isocitrate dehydrogenase [NAD] subunit 1, mitochondrial	um01329
0	8	3	0	02.10 tricarboxylic-acid pathway (citrate cycle, Krebs cycle, TCA cycle)	probable IDH1 - isocitrate dehydrogenase [NAD] subunit 1, mitochondrial	um01329
1	6	4	0	02.19 metabolism of energy reserves (e.g. glycogen, trehalose)	probable BMH1 - 14-3-3 protein epsilon	um01366
0	0	0	0	02.25 oxidation of fatty acids	related to Enoyl-CoA hydratase	um01433
0	0	0	1	02.25 oxidation of fatty acids	related to ACYL-COA DEHYDROGENASE, LONG-CHAIN SPECIFIC PRECURSOR	um01466
4	6	5	2	02.11 electron transport and membrane-associated energy conservation	probable QCR2 - 40 kDa ubiquinol cytochrome-c reductase core protein 2	um01478
4	6	5	2	02.13.03 aerobic respiration	probable QCR2 - 40 kDa ubiquinol cytochrome-c reductase core protein 2	um01478
0	0	0	0	02.25 oxidation of fatty acids	related to ECI1 - delta3-cis-delta2-trans-enoyl-CoA isomerase	um01599
1	1	0	1	02.01 glycolysis and gluconeogenesis	related to GUT2 - glycerol-3-phosphate dehydrogenase, mitochondrial	um01619
1	1	0	1	02.13 respiration	related to GUT2 - glycerol-3-phosphate dehydrogenase, mitochondrial	um01619
6	5	4	1	02.04 glyoxylate cycle	probable CIT1 - citrate (si)-synthase, mitochondrial	um01627
6	5	4	1	02.10 tricarboxylic-acid pathway (citrate cycle, Krebs cycle, TCA cycle)	probable CIT1 - citrate (si)-synthase, mitochondrial	um01627
1	0	0	0	02.19 metabolism of energy reserves (e.g. glycogen, trehalose)	probable 1,3-beta-D-glucan synthase subunit	um01639
5	1	1	1	02.10 tricarboxylic-acid pathway (citrate cycle, Krebs cycle, TCA cycle)	probable succinyl-coa synthetase alpha chain, gdp-forming	um01672
1	0	0	0	02.25 oxidation of fatty acids	related to Estradiol 17 beta-dehydrogenase 4	um01747
1	0	0	3	02.16 fermentation	probable GCY1 - galactose-induced protein of aldo/keto reductase family	um01753
0	0	0	1	02.01 glycolysis and gluconeogenesis	related to Aldose 1-epimerase precursor	um01772
0	0	1	0	02.25 oxidation of fatty acids	probable acetyl-CoA C-acyltransferase precursor	um01843
1	0	0	2	02.16.01 alcohol fermentation	probable Alcohol dehydrogenase	um01885
0	0	0	1	02.01 glycolysis and gluconeogenesis	probable isocitrate lyase	um01892
0	0	0	1	02.04 glyoxylate cycle	probable isocitrate lyase	um01892
0	0	0	1	02.16.11 propionate fermentation	probable isocitrate lyase	um01892
1	0	0	0	02.25 oxidation of fatty acids	probable methylglutaconyl-coa hydratase, mitochondrial precursor	um01935
1	0	0	1	02.01 glycolysis and gluconeogenesis	probable ADH1 - alcohol dehydrogenase I	um01984
1	0	0	1	02.16.01 alcohol fermentation	probable ADH1 - alcohol dehydrogenase I	um01984
2	0	0	0	02.16 fermentation	related to 2,5-diketo-D-gluconic acid reductase	um02151
0	0	0	0	02.11 electron transport and membrane-associated energy conservation	probable NDE1 - mitochondrial cytosolically directed NADH dehydrogenase	um02164
0	0	0	0	02.13.03 aerobic respiration	probable NDE1 - mitochondrial cytosolically directed NADH dehydrogenase	um02164
0	0	0	0	02.16.01 alcohol fermentation	probable NDE1 - mitochondrial cytosolically directed NADH dehydrogenase	um02164
0	0	0	0	02.01.01 glycolysis methylglyoxal bypass	related to methylglyoxal reductase (NADPH-dependent)	um02172
0	0	0	1	02.07 pentose-phosphate pathway	probable 3-hydroxyisobutyrate dehydrogenase, mitochondrial precursor	um02189
4	10	8	2	02.11 electron transport and membrane-associated energy conservation	related to ATPase inhibitor, mitochondrial precursor	um02361
4	10	8	2	02.13 respiration	related to ATPase inhibitor, mitochondrial precursor	um02361
4	10	8	2	02.45.15 energy generation (e.g. ATP synthase)	related to ATPase inhibitor, mitochondrial precursor	um02361
0	0	2	0	02.01 glycolysis and gluconeogenesis	related to thymidylate synthase	um02407
1	3	2	1	02.11 electron transport and membrane-associated energy conservation	probable NADH2 dehydrogenase (ubiquinone)	um02437
0	0	0	1	02 ENERGY	probable serine/threonine protein phosphatase ppe1	um02445
15	0	2	5	02.01 glycolysis and gluconeogenesis	probable LPD1 - dihydrolipoamide dehydrogenase precursor	um02461
15	0	2	5	02.08 pyruvate dehydrogenase complex	probable LPD1 - dihydrolipoamide dehydrogenase precursor	um02461
15	0	2	5	02.10 tricarboxylic-acid pathway (citrate cycle, Krebs cycle, TCA cycle)	probable LPD1 - dihydrolipoamide dehydrogenase precursor	um02461
15	0	2	5	02.11 electron transport and membrane-associated energy conservation	probable LPD1 - dihydrolipoamide dehydrogenase precursor	um02461
10	9	5	1	02.11 electron transport and membrane-associated energy conservation	probable to cytochrome-c oxidase chain VI precursor	um02477
10	9	5	1	02.13.03 aerobic respiration	probable to cytochrome-c oxidase chain VI precursor	um02477
7	18	22	3	02.01 glycolysis and gluconeogenesis	Glyceraldehyde 3-phosphate dehydrogenase	um02491
0	0	0	2	02.11 electron transport and membrane-associated energy conservation	Iad1 indole-3-acetaldehyde dehydrogenase	um02508
0	0	0	2	02.13 respiration	Iad1 indole-3-acetaldehyde dehydrogenase	um02508
0	0	0	2	02.16.01 alcohol fermentation	Iad1 indole-3-acetaldehyde dehydrogenase	um02508
0	0	0	2	02.45 energy conversion and regeneration	Iad1 indole-3-acetaldehyde dehydrogenase	um02508
2	1	0	0	02.01 glycolysis and gluconeogenesis	related to toxD gene	um02575
2	4	7	0	02.07.01 pentose-phosphate pathway oxidative branch	probable 6-phosphogluconate dehydrogenase	um02577
0	0	0	4	02.01 glycolysis and gluconeogenesis	probable FBP1 - fructose-1,6-bisphosphatase	um02703
33	44	9	1	02.11.05 accessory proteins of electron transport and membrane-associated energy conservation	probable CYTOCHROME C	um02708
33	44	9	1	02.13.03 aerobic respiration	probable CYTOCHROME C	um02708
33	44	9	1	02.45 energy conversion and regeneration	probable CYTOCHROME C	um02708
1	1	0	4	02.25 oxidation of fatty acids	probable POT1 - acetyl-CoA C-acyltransferase, peroxisomal	um02715
15	7	10	5	02.13.03 aerobic respiration	related to alternative oxidase precursor, mitochondrial	um02774
0	0	1	0	02.16 fermentation	related to GCY1 - galactose-induced protein of aldo/keto reductase family	um02778
0	0	15	0	02.10 tricarboxylic-acid pathway (citrate cycle, Krebs cycle, TCA cycle)	probable nadp-specific glutamate dehydrogenase	um02801
3	4	3	4	02.11 electron transport and membrane-associated energy conservation	probable GRX5 - glutaredoxin	um02867
0	1	0	0	02.01 glycolysis and gluconeogenesis	related to ADH6 - NADPH-dependent alcohol dehydrogenase	um02888
0	1	0	0	02.16.01 alcohol fermentation	related to ADH6 - NADPH-dependent alcohol dehydrogenase	um02888
5	1	11	2	02.10 tricarboxylic-acid pathway (citrate cycle, Krebs cycle, TCA cycle)	probable aconitase	um02899
5	1	11	2	02.16.11 propionate fermentation	probable aconitase	um02899
0	0	1	1	02.01 glycolysis and gluconeogenesis	probable acetyl-CoA synthetase	um03069
0	0	1	1	02.10 tricarboxylic-acid pathway (citrate cycle, Krebs cycle, TCA cycle)	probable acetyl-CoA synthetase	um03069
0	0	1	1	02.16.13 acetate fermentation	probable acetyl-CoA synthetase	um03069
0	0	1	1	02.45 energy conversion and regeneration	probable acetyl-CoA synthetase	um03069
1	0	3	0	02.19 metabolism of energy reserves (e.g. glycogen, trehalose)	probable serine/threonine protein phosphatase PP1	um03080
5	0	1	6	02.07.03 pentose-phosphate pathway non oxidative branch	probable ribose-5-phosphate isomerase	um03103
3	1	3	1	02 ENERGY	probable GFA1 - glucosamine--fructose-6-phosphate transaminase	um03199
0	0	2	1	02.25 oxidation of fatty acids	probable ERG10 - acetyl-CoA C-acetyltransferase, cytosolic	um03298
2	4	9	0	02.01 glycolysis and gluconeogenesis	probable TPI1 - triose-phosphate isomerase	um03299
0	2	1	0	02.11 electron transport and membrane-associated energy conservation	probable RLI1 - Protein promoting preinitiation complex assembly	um03351
17	6	11	1	02.01 glycolysis and gluconeogenesis	probable ENO1 - enolase I (2-phosphoglycerate dehydratase)	um03356
0	0	0	3	02.07 pentose-phosphate pathway	probable xylulose-5-phosphate/fructose-6-phosphate phosphoketolase	um03414
0	0	0	3	02.16.03.03 heterofermentative pathway and fermentaton of other saccharides	probable xylulose-5-phosphate/fructose-6-phosphate phosphoketolase	um03414
0	0	1	2	02.11 electron transport and membrane-associated energy conservation	probable aldehyde dehydrogenase	um03523
0	0	1	2	02.13 respiration	probable aldehyde dehydrogenase	um03523
0	0	1	2	02.16.01 alcohol fermentation	probable aldehyde dehydrogenase	um03523
0	0	1	2	02.45 energy conversion and regeneration	probable aldehyde dehydrogenase	um03523
1	5	0	0	02.25 oxidation of fatty acids	Acetoacetyl-CoA thiolase	um03571
0	0	0	0	02.11 electron transport and membrane-associated energy conservation	probable aldehyde dehydrogenase family 7 member A1	um03665
0	0	0	0	02.16 fermentation	probable aldehyde dehydrogenase family 7 member A1	um03665
2	0	2	1	02.11 electron transport and membrane-associated energy conservation	probable NADH dehydrogenase (ubiquinone), 64 kD subunit, mitochondrial	um03669
2	0	2	1	02.13.03 aerobic respiration	probable NADH dehydrogenase (ubiquinone), 64 kD subunit, mitochondrial	um03669
2	0	2	1	02.16.01 alcohol fermentation	probable NADH dehydrogenase (ubiquinone), 64 kD subunit, mitochondrial	um03669
0	0	0	0	02.16 fermentation	related to aldehyde dehydrogenase	um03761
0	0	0	0	02.45 energy conversion and regeneration	related to aldehyde dehydrogenase	um03761
0	0	0	0	02.11 electron transport and membrane-associated energy conservation	related to MCR1 - cytochrome-b5 reductase	um03775
0	0	0	0	02.13.03 aerobic respiration	related to MCR1 - cytochrome-b5 reductase	um03775
1	0	2	0	02.07.01 pentose-phosphate pathway oxidative branch	probable SOL1 - Protein with a possible role in tRNA export	um03811
7	2	5	2	02.10 tricarboxylic-acid pathway (citrate cycle, Krebs cycle, TCA cycle)	related to succinate dehydrogenase [ubiquinone] cytochrome b small subunit, mitochondrial precursor	um03845
7	2	5	2	02.11 electron transport and membrane-associated energy conservation	related to succinate dehydrogenase [ubiquinone] cytochrome b small subunit, mitochondrial precursor	um03845
7	2	5	2	02.13 respiration	related to succinate dehydrogenase [ubiquinone] cytochrome b small subunit, mitochondrial precursor	um03845
0	0	4	0	02.13 respiration	Nar1 Nitrate reductase	um03847
13	21	12	1	02.01 glycolysis and gluconeogenesis	probable PDA1 - pyruvate dehydrogenase (lipoamide) alpha chain precursor	um03854
13	21	12	1	02.08 pyruvate dehydrogenase complex	probable PDA1 - pyruvate dehydrogenase (lipoamide) alpha chain precursor	um03854
13	21	12	1	02.10 tricarboxylic-acid pathway (citrate cycle, Krebs cycle, TCA cycle)	probable PDA1 - pyruvate dehydrogenase (lipoamide) alpha chain precursor	um03854
2	0	1	0	02.19 metabolism of energy reserves (e.g. glycogen, trehalose)	probable 4-alpha-glucanotransferase / amylo-1,6-glucosidase (glycogen-debranching enzyme)	um03949
0	0	0	0	02.07 pentose-phosphate pathway	related to thermoresistant gluconokinase	um03971
0	0	0	0	02.11.05 accessory proteins of electron transport and membrane-associated energy conservation	related to Short-chain dehydrogenase/reductase	um03990
0	0	0	0	02.13.03 aerobic respiration	related to Short-chain dehydrogenase/reductase	um03990
0	0	0	2	02.13 respiration	probable PDC1 - pyruvate decarboxylase, isozyme 1	um03994
0	0	0	2	02.16.01 alcohol fermentation	probable PDC1 - pyruvate decarboxylase, isozyme 1	um03994
0	0	0	0	02.11 electron transport and membrane-associated energy conservation	related to aldehyde dehydrogenase	um04046
0	0	0	0	02.13 respiration	related to aldehyde dehydrogenase	um04046
0	0	0	0	02.16.01 alcohol fermentation	related to aldehyde dehydrogenase	um04046
0	0	0	0	02.45 energy conversion and regeneration	related to aldehyde dehydrogenase	um04046
3	0	0	0	02.01.01 glycolysis methylglyoxal bypass	related to dihydroflavonol reductase	um04057
35	54	22	11	02.07 pentose-phosphate pathway	probable TAL1 - transaldolase	um04138
1	0	0	1	02.01 glycolysis and gluconeogenesis	probable RKI1 - D-ribose-5-phosphate ketol-isomerase	um04159
1	0	0	1	02.07.03 pentose-phosphate pathway non oxidative branch	probable RKI1 - D-ribose-5-phosphate ketol-isomerase	um04159
8	13	1	4	02.11 electron transport and membrane-associated energy conservation	probable ubiquinol--cytochrome-c reductase	um04237
8	13	1	4	02.13.03 aerobic respiration	probable ubiquinol--cytochrome-c reductase	um04237
0	2	0	1	02.01 glycolysis and gluconeogenesis	probable isocitrate lyase	um04285
0	2	0	1	02.04 glyoxylate cycle	probable isocitrate lyase	um04285
0	2	0	1	02.16.11 propionate fermentation	probable isocitrate lyase	um04285
0	0	1	0	02.25 oxidation of fatty acids	probable POX1 - acyl-CoA oxidase	um04324
3	3	4	1	02.19 metabolism of energy reserves (e.g. glycogen, trehalose)	probable VACUOLAR ATP SYNTHASE SUBUNIT G (VMA-10)	um04345
0	0	0	0	02.11 electron transport and membrane-associated energy conservation	related to phenylacetaldehyde dehydrogenase	um04378
0	0	0	0	02.13 respiration	related to phenylacetaldehyde dehydrogenase	um04378
0	0	0	0	02.16.01 alcohol fermentation	related to phenylacetaldehyde dehydrogenase	um04378
0	0	0	0	02.45 energy conversion and regeneration	related to phenylacetaldehyde dehydrogenase	um04378
1	0	1	1	02.19 metabolism of energy reserves (e.g. glycogen, trehalose)	probable branching enzyme (be1)	um04470
0	1	0	2	02.01 glycolysis and gluconeogenesis	related to ADH2 - alcohol dehydrogenase II	um04480
0	1	0	2	02.16.01 alcohol fermentation	related to ADH2 - alcohol dehydrogenase II	um04480
0	0	0	27	02.01 glycolysis and gluconeogenesis	related to ADH2 - Alcohol dehydrogenase II	um04481
0	0	0	27	02.16.01 alcohol fermentation	related to ADH2 - Alcohol dehydrogenase II	um04481
2	0	0	0	02.07 pentose-phosphate pathway	conserved hypothetical protein	um04561
1	1	1	0	02.07.01 pentose-phosphate pathway oxidative branch	probable RPE1 - D-ribulose-5-phosphate 3-epimerase	um04797
1	1	1	0	02.07.03 pentose-phosphate pathway non oxidative branch	probable RPE1 - D-ribulose-5-phosphate 3-epimerase	um04797
1	0	0	0	02.11 electron transport and membrane-associated energy conservation	probable COX4 - cytochrome-c oxidase chain IV	um04802
1	0	0	0	02.13.03 aerobic respiration	probable COX4 - cytochrome-c oxidase chain IV	um04802
5	11	2	1	02.01 glycolysis and gluconeogenesis	probable PGK1 - phosphoglycerate kinase	um04871
3	0	1	0	02.01 glycolysis and gluconeogenesis	probable LYS12 - Homo-isocitrate dehydrogenase	um04873
3	0	1	0	02.10 tricarboxylic-acid pathway (citrate cycle, Krebs cycle, TCA cycle)	probable LYS12 - Homo-isocitrate dehydrogenase	um04873
3	27	1	0	02.16 fermentation	related to 2,5-diketo-D-gluconic acid reductase	um04922
8	2	12	0	02.01 glycolysis and gluconeogenesis	probable ZWF1 - glucose-6-phosphate dehydrogenase	um04930
8	2	12	0	02.07.01 pentose-phosphate pathway oxidative branch	probable ZWF1 - glucose-6-phosphate dehydrogenase	um04930
3	6	0	0	02.11 electron transport and membrane-associated energy conservation	probable GRX1 - glutaredoxin	um04948
4	1	7	2	02.01 glycolysis and gluconeogenesis	probable Transketolase	um04967
4	1	7	2	02.07 pentose-phosphate pathway	probable Transketolase	um04967
0	0	0	3	02.10 tricarboxylic-acid pathway (citrate cycle, Krebs cycle, TCA cycle)	probable OSM1 - fumarate reductase	um04971
0	0	0	3	02.11 electron transport and membrane-associated energy conservation	probable OSM1 - fumarate reductase	um04971
0	0	0	3	02.13 respiration	probable OSM1 - fumarate reductase	um04971
11	5	1	1	02.11 electron transport and membrane-associated energy conservation	probable ATP3 - F1F0-ATPase complex, F1 gamma subunit	um05090
11	5	1	1	02.13.03 aerobic respiration	probable ATP3 - F1F0-ATPase complex, F1 gamma subunit	um05090
11	5	1	1	02.45.15 energy generation (e.g. ATP synthase)	probable ATP3 - F1F0-ATPase complex, F1 gamma subunit	um05090
0	0	0	3	02.04 glyoxylate cycle	probable formate dehydrogenase	um05170
0	0	0	3	02.16 fermentation	probable formate dehydrogenase	um05170
13	40	8	3	02.01 glycolysis and gluconeogenesis	probable 2,3-bisphosphoglycerate-dependent phosphoglycerate mutase	um05339
0	0	0	2	02.11 electron transport and membrane-associated energy conservation	related to Glutaredoxin	um05435
0	0	1	0	02.11 electron transport and membrane-associated energy conservation	probable cytochrome-c oxidase chain V precursor	um05465
0	0	1	0	02.13.01 anaerobic respiration	probable cytochrome-c oxidase chain V precursor	um05465
0	0	1	0	02.13.03 aerobic respiration	probable cytochrome-c oxidase chain V precursor	um05465
0	0	3	0	02.45.15 energy generation (e.g. ATP synthase)	related to vacuolar ATP synthase subunit H	um05503
1	3	0	0	02.16.17.01 single amino acid fermentations	related to Phosphoserine aminotransferase	um05531
0	0	0	0	02.19 metabolism of energy reserves (e.g. glycogen, trehalose)	related to EXG1 - exo-beta-1,3-glucanase	um05550
4	1	2	1	02.01 glycolysis and gluconeogenesis	probable UTP-glucose-1-phosphate uridylyltransferase	um05584
4	1	2	1	02.19 metabolism of energy reserves (e.g. glycogen, trehalose)	probable UTP-glucose-1-phosphate uridylyltransferase	um05584
2	4	2	1	02.11 electron transport and membrane-associated energy conservation	probable NADH dehydrogenase (ubiquinone) 22K chain precursor	um05598
0	0	0	1	02.11 electron transport and membrane-associated energy conservation	probable UGA2 - succinate semialdehyde dehydrogenase	um05610
0	0	0	1	02.13 respiration	probable UGA2 - succinate semialdehyde dehydrogenase	um05610
0	0	0	1	02.16.01 alcohol fermentation	probable UGA2 - succinate semialdehyde dehydrogenase	um05610
0	0	0	1	02.45 energy conversion and regeneration	probable UGA2 - succinate semialdehyde dehydrogenase	um05610
2	4	1	3	02.11 electron transport and membrane-associated energy conservation	conserved hypothetical protein	um05625
2	4	1	3	02.13.03 aerobic respiration	conserved hypothetical protein	um05625
5	3	5	0	02.13.03 aerobic respiration	probable mitochondrial porin	um05662
2	1	0	2	02.10 tricarboxylic-acid pathway (citrate cycle, Krebs cycle, TCA cycle)	related to citrate lyase beta subunit	um05677
0	0	0	0	02.11.05 accessory proteins of electron transport and membrane-associated energy conservation	related to COX10 - farnesyl transferase	um05692
0	0	0	0	02.13.03 aerobic respiration	related to COX10 - farnesyl transferase	um05692
0	1	0	0	02.19 metabolism of energy reserves (e.g. glycogen, trehalose)	related to KRE6 - Beta-glucan synthase subunit	um05718
1	4	4	0	02.13 respiration	probable electron transfer flavoprotein alpha chain precursor	um05754
0	0	0	0	02.19 metabolism of energy reserves (e.g. glycogen, trehalose)	related to SKN1 - glucan synthase subunit	um05809
0	0	0	0	02.19 metabolism of energy reserves (e.g. glycogen, trehalose)	related to KRE6 - glucan synthase subunit	um05811
1	1	0	0	02.13.01 anaerobic respiration	related to ERV1 - mitochondrial biogenesis and regulation of cell cycle	um05870
1	1	0	0	02.13.03 aerobic respiration	related to ERV1 - mitochondrial biogenesis and regulation of cell cycle	um05870
3	1	4	2	02.16.01 alcohol fermentation	related to aldehyde dehydrogenase	um05970
3	1	4	2	02.45 energy conversion and regeneration	related to aldehyde dehydrogenase	um05970
1	1	0	1	02.10 tricarboxylic-acid pathway (citrate cycle, Krebs cycle, TCA cycle)	probable glutamate dehydrogenase, NAD(+)-specific	um05984
3	1	5	0	02.13.03 aerobic respiration	probable IPP1 - inorganic pyrophosphatase	um06070
3	1	5	0	02.45 energy conversion and regeneration	probable IPP1 - inorganic pyrophosphatase	um06070
0	0	0	0	02.07 pentose-phosphate pathway	related to ribose-phosphate diphosphokinase catalytic chain I	um06080
14	2	8	1	02.01 glycolysis and gluconeogenesis	probable PDB1 - pyruvate dehydrogenase (lipoamide) beta chain precursor	um06105
14	2	8	1	02.08 pyruvate dehydrogenase complex	probable PDB1 - pyruvate dehydrogenase (lipoamide) beta chain precursor	um06105
14	2	8	1	02.10 tricarboxylic-acid pathway (citrate cycle, Krebs cycle, TCA cycle)	probable PDB1 - pyruvate dehydrogenase (lipoamide) beta chain precursor	um06105
2	0	5	1	02.10 tricarboxylic-acid pathway (citrate cycle, Krebs cycle, TCA cycle)	probable IDP2 - isocitrate dehydrogenase, cytosolic	um06111
2	0	5	1	02.45 energy conversion and regeneration	probable IDP2 - isocitrate dehydrogenase, cytosolic	um06111
5	1	4	1	02.13.03 aerobic respiration	Mrb1 Mitochondrial p32 Family Protein	um06182
0	0	1	2	02.13.03 aerobic respiration	probable RIB3 - 3,4-dihydroxy-2-butanone 4-phosphate synthase	um06236
3	4	5	1	02.11 electron transport and membrane-associated energy conservation	probable ATP5 - F1F0-ATPase complex, OSCP subunit	um06324
3	4	5	1	02.13 respiration	probable ATP5 - F1F0-ATPase complex, OSCP subunit	um06324
3	4	5	1	02.45.15 energy generation (e.g. ATP synthase)	probable ATP5 - F1F0-ATPase complex, OSCP subunit	um06324
0	0	0	2	02.25 oxidation of fatty acids	probable multifunctional beta-oxidation protein	um10038
1	0	2	0	02.01.03 regulation of glycolysis and gluconeogenesis	probable glucokinase	um10064
0	0	0	1	02.01 glycolysis and gluconeogenesis	related to ACN9 (protein of gluconeogenesis in mitochondrial intermembrane space)	um10065
0	1	0	0	02.16 fermentation	probable GCY1 - galactose-induced protein of aldo/keto reductase family	um10104
5	2	1	2	02.16 fermentation	probable CPC2 protein, guanine nucleotide-binding protein beta subunit-like	um10146
7	18	22	3	02.01 glycolysis and gluconeogenesis	Glyceraldehyde 3-phosphate dehydrogenase	um10167
10	14	3	0	02.11 electron transport and membrane-associated energy conservation	related to ATP17 - ATP synthase complex, subunit f	um10180
10	14	3	0	02.13.03 aerobic respiration	related to ATP17 - ATP synthase complex, subunit f	um10180
10	14	3	0	02.45.15 energy generation (e.g. ATP synthase)	related to ATP17 - ATP synthase complex, subunit f	um10180
0	0	0	1	02.25 oxidation of fatty acids	related to SPS19 - peroxisomal 2,4-dienoyl-CoA reductase	um10183
0	0	0	0	02.19 metabolism of energy reserves (e.g. glycogen, trehalose)	related to EXG1 - exo-beta-1,3-glucanase (I/II), major isoform	um10211
12	15	7	0	02.11 electron transport and membrane-associated energy conservation	probable H+-transporting ATP synthase alpha chain, mitochondrial	um10213
12	15	7	0	02.13 respiration	probable H+-transporting ATP synthase alpha chain, mitochondrial	um10213
12	15	7	0	02.45.15 energy generation (e.g. ATP synthase)	probable H+-transporting ATP synthase alpha chain, mitochondrial	um10213
0	0	1	0	02.11 electron transport and membrane-associated energy conservation	probable ALD4 - aldehyde dehydrogenase, mitochondrial	um10217
0	0	1	0	02.13 respiration	probable ALD4 - aldehyde dehydrogenase, mitochondrial	um10217
0	0	1	0	02.16.01 alcohol fermentation	probable ALD4 - aldehyde dehydrogenase, mitochondrial	um10217
0	0	1	0	02.45 energy conversion and regeneration	probable ALD4 - aldehyde dehydrogenase, mitochondrial	um10217
0	0	1	0	02.25 oxidation of fatty acids	related to DELTA3,5-DELTA2,4-DIENOYL-COA ISOMERASE PRECURSOR	um10273
0	1	2	0	02.04 glyoxylate cycle	probale AGX1 - alanine-glyoxylate transaminase	um10290
1	0	0	0	02.01.03 regulation of glycolysis and gluconeogenesis	probable FBP26 - fructose-2,6-bisphosphatase	um10293
9	11	6	1	02.11 electron transport and membrane-associated energy conservation	probable COX12 - cytochrome-c oxidase, subunit VIB	um10296
9	11	6	1	02.13.03 aerobic respiration	probable COX12 - cytochrome-c oxidase, subunit VIB	um10296
0	0	0	0	02.13.03 aerobic respiration	related to Co-chaperone protein HscB, mitochondrial precursor	um10351
2	2	1	0	02.11 electron transport and membrane-associated energy conservation	related to TIM11 - subunit E of the dimeric form of mitochondrial F1F0-ATPase	um10374
2	2	1	0	02.13.01 anaerobic respiration	related to TIM11 - subunit E of the dimeric form of mitochondrial F1F0-ATPase	um10374
2	2	1	0	02.45.15 energy generation (e.g. ATP synthase)	related to TIM11 - subunit E of the dimeric form of mitochondrial F1F0-ATPase	um10374
2	4	1	0	02.13.03 aerobic respiration	related to MRPL51 - mitochondrial ribosomal protein, large subunit	um10382
10	10	3	1	02.11 electron transport and membrane-associated energy conservation	probable ATP2 - F1F0-ATPase complex, F1 beta subunit	um10397
10	10	3	1	02.13.03 aerobic respiration	probable ATP2 - F1F0-ATPase complex, F1 beta subunit	um10397
10	10	3	1	02.45.15 energy generation (e.g. ATP synthase)	probable ATP2 - F1F0-ATPase complex, F1 beta subunit	um10397
0	0	0	0	02.01 glycolysis and gluconeogenesis	related to lipoamide acyltransferase component of branched-chain alpha-keto acid dehydrogenase complex, mitochondrial precursor	um10402
0	0	0	0	02.08 pyruvate dehydrogenase complex	related to lipoamide acyltransferase component of branched-chain alpha-keto acid dehydrogenase complex, mitochondrial precursor	um10402
0	0	0	0	02.10 tricarboxylic-acid pathway (citrate cycle, Krebs cycle, TCA cycle)	related to lipoamide acyltransferase component of branched-chain alpha-keto acid dehydrogenase complex, mitochondrial precursor	um10402
1	0	0	0	02.10 tricarboxylic-acid pathway (citrate cycle, Krebs cycle, TCA cycle)	related to PTM1 - member of the major facilitator superfamily	um10424
1	0	0	0	02.13.03 aerobic respiration	related to HEM15 - ferrochelatase precursor	um10440
9	9	5	0	02.11 electron transport and membrane-associated energy conservation	probable ubiquinol-cytochrome-c reductase Rieske iron-sulfur protein	um10506
9	9	5	0	02.13.03 aerobic respiration	probable ubiquinol-cytochrome-c reductase Rieske iron-sulfur protein	um10506
9	9	5	0	02.11 electron transport and membrane-associated energy conservation	probable ubiquinol-cytochrome-c reductase Rieske iron-sulfur protein	um10507
9	9	5	0	02.13.03 aerobic respiration	probable ubiquinol-cytochrome-c reductase Rieske iron-sulfur protein	um10507
3	0	1	0	02.01 glycolysis and gluconeogenesis	probable KGD1 - alpha-ketoglutarate dehydrogenase	um10533
3	0	1	0	02.10 tricarboxylic-acid pathway (citrate cycle, Krebs cycle, TCA cycle)	probable KGD1 - alpha-ketoglutarate dehydrogenase	um10533
2	19	2	2	02.11 electron transport and membrane-associated energy conservation	probable H+-transporting two-sector ATPase chain b precursor, mitochondrial	um10548
2	19	2	2	02.13 respiration	probable H+-transporting two-sector ATPase chain b precursor, mitochondrial	um10548
2	19	2	2	02.45.15 energy generation (e.g. ATP synthase)	probable H+-transporting two-sector ATPase chain b precursor, mitochondrial	um10548
6	1	0	4	02.13 respiration	probable serine hydroxymethyltransferase, cytosolic	um10586
1	0	1	3	02.11 electron transport and membrane-associated energy conservation	probable aldehyde dehydrogenase	um10596
1	0	1	3	02.13 respiration	probable aldehyde dehydrogenase	um10596
1	0	1	3	02.16.01 alcohol fermentation	probable aldehyde dehydrogenase	um10596
1	0	1	3	02.45 energy conversion and regeneration	probable aldehyde dehydrogenase	um10596
0	0	1	0	02.01 glycolysis and gluconeogenesis	probable branched-chain alpha-keto acid dehydrogenase e1-beta subunit	um10599
0	0	1	0	02.08 pyruvate dehydrogenase complex	probable branched-chain alpha-keto acid dehydrogenase e1-beta subunit	um10599
0	0	1	0	02.10 tricarboxylic-acid pathway (citrate cycle, Krebs cycle, TCA cycle)	probable branched-chain alpha-keto acid dehydrogenase e1-beta subunit	um10599
1	0	0	1	02.01 glycolysis and gluconeogenesis	related to triose-phosphate isomerase	um10627
1	0	0	1	02.30 photosynthesis	related to triose-phosphate isomerase	um10627
0	0	3	0	02.19 metabolism of energy reserves (e.g. glycogen, trehalose)	related to trehalose-6-phosphate phosphatase	um10650
2	0	4	1	02.11 electron transport and membrane-associated energy conservation	probable NADH dehydrogenase (ubiquinone) 78K chain precursor	um10695
2	0	4	1	02.13.03 aerobic respiration	probable NADH dehydrogenase (ubiquinone) 78K chain precursor	um10695
0	0	0	0	02.19 metabolism of energy reserves (e.g. glycogen, trehalose)	cyclin-dependent kinase 1	um10705
1	8	4	1	02.11 electron transport and membrane-associated energy conservation	related to atp synthase epsilon chain, mitochondrial	um10754
5	8	1	3	02.01.01 glycolysis methylglyoxal bypass	probable glyoxylase I	um10783
6	1	3	0	02.10 tricarboxylic-acid pathway (citrate cycle, Krebs cycle, TCA cycle)	probable FUM1 - fumarate hydratase	um10787
6	1	3	0	02.13.03 aerobic respiration	probable FUM1 - fumarate hydratase	um10787
2	1	5	0	02.19 metabolism of energy reserves (e.g. glycogen, trehalose)	probable AAP1 - alanine/arginine aminopeptidase	um10788
0	0	0	0	02.01.03 regulation of glycolysis and gluconeogenesis	related to 6-phosphofructo-2-kinase	um10797
1	3	3	0	02.01 glycolysis and gluconeogenesis	probable KGD2 - dihydrolipoyl transsuccinylase component of the alpha-ketoglutarate dehydrogenase complex	um10804
1	3	3	0	02.10 tricarboxylic-acid pathway (citrate cycle, Krebs cycle, TCA cycle)	probable KGD2 - dihydrolipoyl transsuccinylase component of the alpha-ketoglutarate dehydrogenase complex	um10804
0	0	1	2	02.11 electron transport and membrane-associated energy conservation	probable nadh-ubiquinone oxidoreductase 10.5 kda subunit	um10820
0	0	1	2	02.13.03 aerobic respiration	probable nadh-ubiquinone oxidoreductase 10.5 kda subunit	um10820
1	0	0	0	02.07 pentose-phosphate pathway	probable PRS4 - ribose-phosphate pyrophosphokinase 3	um10834
0	0	0	0	02.04 glyoxylate cycle	probable MIS1 - C1-tetrahydrofolate synthase, mitochondrial	um10840
0	0	0	0	02.19 metabolism of energy reserves (e.g. glycogen, trehalose)	probable alpha-glucosidase (maltase) (fragment)	um10899
4	3	6	0	02.16 fermentation	probable glutathione-dependent formaldehyde dehydrogenase	um10973
0	1	0	2	02.13 respiration	related to COX15 - cytochrome oxidase assembly factor	um11005
0	2	1	0	02.11 electron transport and membrane-associated energy conservation	probable NADH-ubiquinone oxidoreductase 19.3 kDa subunit, mitochondrial precursor	um11038
0	2	1	0	02.13 respiration	probable NADH-ubiquinone oxidoreductase 19.3 kDa subunit, mitochondrial precursor	um11038
10	11	5	1	02.11 electron transport and membrane-associated energy conservation	related to QCR10 - ubiquinol--cytochrome-c reductase 8.5 kDa subunit	um11097
10	11	5	1	02.13.03 aerobic respiration	related to QCR10 - ubiquinol--cytochrome-c reductase 8.5 kDa subunit	um11097
1	0	0	0	02.45.11 conversion to kinetic energy (e.g. movement)	myosin I	um11115
0	0	8	0	02.01 glycolysis and gluconeogenesis	probable MDH1 - malate dehydrogenase precursor, mitochondrial	um11161
0	0	8	0	02.04 glyoxylate cycle	probable MDH1 - malate dehydrogenase precursor, mitochondrial	um11161
0	0	8	0	02.10 tricarboxylic-acid pathway (citrate cycle, Krebs cycle, TCA cycle)	probable MDH1 - malate dehydrogenase precursor, mitochondrial	um11161
1	1	3	0	02.11 electron transport and membrane-associated energy conservation	probable NADH dehydrogenase (ubiquinone) 49K chain	um11162
5	3	7	1	02.11.05 accessory proteins of electron transport and membrane-associated energy conservation	probable NADH2 dehydrogenase (ubiquinone) flavoprotein 1	um11170
5	3	7	1	02.13.03 aerobic respiration	probable NADH2 dehydrogenase (ubiquinone) flavoprotein 1	um11170
0	0	0	1	02.10 tricarboxylic-acid pathway (citrate cycle, Krebs cycle, TCA cycle)	probable LEU2 - beta-isopropyl-malate dehydrogenase	um11181
2	0	5	1	02.10 tricarboxylic-acid pathway (citrate cycle, Krebs cycle, TCA cycle)	probable IDP1 - isocitrate dehydrogenase (NADP+), mitochondrial	um11210
2	0	5	1	02.45 energy conversion and regeneration	probable IDP1 - isocitrate dehydrogenase (NADP+), mitochondrial	um11210
1	2	1	2	02.45 energy conversion and regeneration	probable YAH1 - Ferredoxin of the mitochondrial matrix	um11257
6	0	0	1	02.13.03 aerobic respiration	probable serine-tRNA ligase, cytosolic	um11260
0	0	0	0	02.11.05 accessory proteins of electron transport and membrane-associated energy conservation	probable CDC48 - Microsomal protein of CDC48/PAS1/SEC18 family of ATPases	um11271
1	0	0	0	02.13.03 aerobic respiration	related to D-lactate dehydrogenase (cytochrome)	um11275
1	0	0	0	02.16.03 lactate fermentation	related to D-lactate dehydrogenase (cytochrome)	um11275
0	2	1	0	02.19 metabolism of energy reserves (e.g. glycogen, trehalose)	related to glycogenin-2 beta	um11284
9	16	7	1	02.11 electron transport and membrane-associated energy conservation	probable ubiquinol-cytochrome c reductase complex 11 kda protein	um11288
9	16	7	1	02.13.03 aerobic respiration	probable ubiquinol-cytochrome c reductase complex 11 kda protein	um11288
0	0	0	1	02.11 electron transport and membrane-associated energy conservation	related to NDE1 - mitochondrial cytosolically directed NADH dehydrogenase	um11333
0	0	0	1	02.13.03 aerobic respiration	related to NDE1 - mitochondrial cytosolically directed NADH dehydrogenase	um11333
0	0	0	1	02.16.01 alcohol fermentation	related to NDE1 - mitochondrial cytosolically directed NADH dehydrogenase	um11333
0	0	0	0	02.11 electron transport and membrane-associated energy conservation	conserved hypothetical protein	um11344
3	1	0	0	02.10 tricarboxylic-acid pathway (citrate cycle, Krebs cycle, TCA cycle)	probable beta-succinyl CoA synthetase precursor	um11353
1	1	2	0	02.01.03 regulation of glycolysis and gluconeogenesis	probable 6-phosphofructokinase	um11409
0	0	4	0	02.11 electron transport and membrane-associated energy conservation	probable methylmalonate-semialdehyde dehydrogenase (acylating), mitochondrial precursor	um11421
0	0	4	0	02.13 respiration	probable methylmalonate-semialdehyde dehydrogenase (acylating), mitochondrial precursor	um11421
0	0	4	0	02.16.01 alcohol fermentation	probable methylmalonate-semialdehyde dehydrogenase (acylating), mitochondrial precursor	um11421
0	0	4	0	02.45 energy conversion and regeneration	probable methylmalonate-semialdehyde dehydrogenase (acylating), mitochondrial precursor	um11421
3	0	1	0	02.11.05 accessory proteins of electron transport and membrane-associated energy conservation	probable electron transfer flavoprotein beta chain	um11436
3	0	1	0	02.13 respiration	probable electron transfer flavoprotein beta chain	um11436
3	0	1	0	02.25 oxidation of fatty acids	probable electron transfer flavoprotein beta chain	um11436
0	0	2	1	02.11.05 accessory proteins of electron transport and membrane-associated energy conservation	probable NADH-ubiquinone oxidoreductase 23 kDa subunit precursor	um11448
0	0	2	1	02.25 oxidation of fatty acids	related to enoyl-CoA hydratase	um11466
0	0	0	0	02.19 metabolism of energy reserves (e.g. glycogen, trehalose)	related to SHP1 - potential regulatory subunit for Glc7p	um11494
4	3	2	2	02.11.05 accessory proteins of electron transport and membrane-associated energy conservation	probable CYT1 - cytochrome c1, heme protein	um11534
4	3	2	2	02.13.03 aerobic respiration	probable CYT1 - cytochrome c1, heme protein	um11534
4	3	2	2	02.45.15 energy generation (e.g. ATP synthase)	probable CYT1 - cytochrome c1, heme protein	um11534
0	0	1	0	02.25 oxidation of fatty acids	probable enoyl-CoA hydratase precursor, mitochondrial	um11556
11	11	3	4	02.11 electron transport and membrane-associated energy conservation	probable ATP18 - subunit i/j of the mitochondrial F1F0-ATP synthase	um11576
11	11	3	4	02.13 respiration	probable ATP18 - subunit i/j of the mitochondrial F1F0-ATP synthase	um11576
11	11	3	4	02.45.15 energy generation (e.g. ATP synthase)	probable ATP18 - subunit i/j of the mitochondrial F1F0-ATP synthase	um11576
1	1	2	1	02.11 electron transport and membrane-associated energy conservation	related to NADH2 dehydrogenase (ubiquinone) complex I 13K-A chain precursor	um11583
9	7	4	1	02.11 electron transport and membrane-associated energy conservation	probable MAS1 - mitochondrial processing peptidase beta chain precursor	um11590
9	7	4	1	02.13.03 aerobic respiration	probable MAS1 - mitochondrial processing peptidase beta chain precursor	um11590
0	1	0	2	02.16 fermentation	related to oxidoreductase, aldo/keto reductase family	um11598
1	1	1	0	02.01 glycolysis and gluconeogenesis	related to GAL10 - UDP-glucose 4-epimerase	um11600
0	1	0	0	02.11 electron transport and membrane-associated energy conservation	related to CYC2 - cytochrome-c mitochondrial import factor	um11618
0	1	0	0	02.13 respiration	related to CYC2 - cytochrome-c mitochondrial import factor	um11618
1	1	1	0	02.08 pyruvate dehydrogenase complex	probable GLR1 - glutathione reductase (NADPH)	um11644
1	1	1	0	02.10 tricarboxylic-acid pathway (citrate cycle, Krebs cycle, TCA cycle)	probable GLR1 - glutathione reductase (NADPH)	um11644
1	1	1	0	02.11 electron transport and membrane-associated energy conservation	probable GLR1 - glutathione reductase (NADPH)	um11644
3	11	4	0	02.11 electron transport and membrane-associated energy conservation	related to COX13 - cytochrome-c oxidase chain VIa	um11645
3	11	4	0	02.13.03 aerobic respiration	related to COX13 - cytochrome-c oxidase chain VIa	um11645
0	1	0	1	02.13.03 aerobic respiration	related to XPA binding protein	um11665
8	1	5	8	02.16 fermentation	related to GCY1 - galactose-induced protein of aldo/keto reductase family	um11741
6	2	0	3	02.13 respiration	related to COX17 - Cytochrome c oxidase copper chaperone	um11743
[truncated: 4,230 more rows]
