# Supplementary material for: Gene discovery and transcript analyses in the corn smut pathogen Ustilago maydis: expressed sequence tag and genome sequence comparison
Source: BMC Genomics. 2007 Sep 24;8:334. doi: 10.1186/1471-2164-8-334 (PMC2219887; doi:10.1186/1471-2164-8-334)
Supplement: Additional file 4 — Table of predicted gene locations and corresponding MUMDB ORFs with evidence of alternate splicing. Alternative splicing categories were as follows: 1) Single EST IR – Intron retention was implied by only a single EST, 2) Multiple EST IR – Intron retention was implied by multiple ESTs, 3) Processed IR – An intron was retained in a transcript structure that also showed successful splicing of another intron, 4) Alternate donor site, 5) Alternate acceptor site and 6) Exon Skipping. Note: 1 "-" indicates a PGL for which unambiguous categorization was not possible. [file 1471-2164-8-334-S4.xls]

## Sheet: Sheet1
Ho, Cahill and Saville
Additional File 4 Table of predicted gene locations and corresponding MUMDB ORFs with evidence of alternate splicing.
PGL Identifier (ID)	Strand	Start	Stop	MIPS Gene ID.	Category
1.2_scaffold_1-PGL-7	+	15213	16243	um10004	1
1.2_scaffold_1-PGL-43	-	123124	122290	um10014	5
1.2_scaffold_1-PGL-90	-	240769	239697	n/a1	2
1.2_scaffold_1-PGL-101	-	267807	265895	um00123	-1
1.2_scaffold_1-PGL-114	+	301929	302898	um10032	1
1.2_scaffold_1-PGL-120	-	326532	325708	um00145	1
1.2_scaffold_1-PGL-124	+	332811	333666	um10037	5
1.2_scaffold_1-PGL-169	-	477189	475541	um10051	-
1.2_scaffold_1-PGL-177	+	497130	497730	um00205	1, 5
1.3_scaffold_1-PGL-13	+	42193	43015	um00226	1
1.4_scaffold_1-PGL-30	-	74642	73789	um10965	-
1.5_scaffold_1-PGL-20	-	86258	84356	um00295	5
1.6_scaffold_1-PGL-17	+	59595	61201	um11349	-
1.7_scaffold_1-PGL-4	+	9221	10707	um00381	1
1.7_scaffold_1-PGL-11	-	34041	32350	um00387	-
1.8_scaffold_1-PGL-3	+	3494	5413	um11821	1,3
1.9_scaffold_1-PGL-28	+	73586	75340	um10114	-
1.13_scaffold_1-PGL-21	+	51624	53982	um00563	-
1.16_scaffold_1-PGL-1	-	2073	439	um00658	1, 3
1.17_scaffold_1-PGL-5	+	12130	13888	um00674	5
1.17_scaffold_1-PGL-13	+	40900	42081	um11619	2
1.19_scaffold_1-PGL-8	+	18729	19590	um11164	-
1.23_scaffold_1-PGL-3	+	12558	13527	um00753	2
1.23_scaffold_1-PGL-24	+	79894	81464	um11202	-
1.27_scaffold_2-PGL-8	-	12643	11605	um00833	2
1.27_scaffold_2-PGL-37	+	106204	107893	um11259	-
1.27_scaffold_2-PGL-42	-	115569	113470	um00867	-
1.30_scaffold_2-PGL-31	-	121820	120281	um10621	6
1.30_scaffold_2-PGL-32	+	122303	124155	um00926	5
1.30_scaffold_2-PGL-50	-	172771	170825	um10625	3
1.30_scaffold_2-PGL-55	+	179284	181421	um00945	-
1.31_scaffold_2-PGL-9	+	28339	30230	um00955	2
1.32_scaffold_2-PGL-1	-	676	163	um11845	-
1.35_scaffold_2-PGL-6	-	29446	28398	um11851	-
1.36_scaffold_2-PGL-41	-	110584	109729	um11274	-
1.40_scaffold_2-PGL-21	+	61927	62986	n/a1	-
1.41_scaffold_2-PGL-6	-	15229	13962	um11648	3
1.42_scaffold_2-PGL-25	+	88146	89552	um01189	2, 6
1.43_scaffold_2-PGL-17	-	54659	52858	um01221	3
1.43_scaffold_2-PGL-35	+	115821	116514	um01243	1
1.43_scaffold_2-PGL-38	+	121619	122441	um01246	2
1.46_scaffold_2-PGL-17	+	53943	55363	um01283	3
1.46_scaffold_2-PGL-21	-	59469	58727	um01285	5
1.46_scaffold_2-PGL-23	+	78183	78867	um10229	3
1.46_scaffold_2-PGL-32	-	126806	124207	um01310	-
1.46_scaffold_2-PGL-42	+	143685	144828	um01318	3
1.46_scaffold_2-PGL-47	-	158308	156363	um10238	-
1.46_scaffold_2-PGL-56	+	187987	189471	um10242	4
1.48_scaffold_2-PGL-13	+	32157	34429	um01366	3
1.48_scaffold_2-PGL-26	-	89179	88274	um11318	1
1.49_scaffold_2-PGL-23	-	68065	66931	um01426	2, 4
1.52_scaffold_3-PGL-14	+	54542	56162	um01466	-
1.56_scaffold_3-PGL-59	-	167233	166306	um10818	-
1.57_scaffold_3-PGL-5	+	22831	23780	um11682	-
1.57_scaffold_3-PGL-8	-	44420	43800	um01576	1
1.61_scaffold_3-PGL-2	+	3484	4567	um11688	-
1.62_scaffold_3-PGL-9	-	19644	18371	um01626	-
1.63_scaffold_3-PGL-6	+	8676	10395	um11135	-
1.63_scaffold_3-PGL-7	-	14217	13409	um01637	3, 5
1.65_scaffold_3-PGL-4	-	10947	10306	um11895	1
1.66_scaffold_3-PGL-20	+	85270	86523	um01712	3, 5
1.68_scaffold_3-PGL-33	+	75236	76464	um01778	2, 4, 5
1.70_scaffold_3-PGL-64	-	175038	174259	um01881	1
1.71_scaffold_3-PGL-27	-	67146	66102	um01945	-
1.72_scaffold_3-PGL-60	+	182101	182995	um11391	4
1.74_scaffold_4-PGL-1	-	4818	3940	um02034	3
1.76_scaffold_4-PGL-5	-	15803	14015	um11914	-
1.79_scaffold_4-PGL-4	-	26574	25732	um10057	3
1.79_scaffold_4-PGL-103	+	313262	314066	n/a1	4
1.80_scaffold_4-PGL-8	-	19674	18631	um02261	1
1.80_scaffold_4-PGL-23	-	65245	63214	um02276/um02277	-
1.80_scaffold_4-PGL-24	+	67453	68858	um11400	3, 4, 5, 6
1.80_scaffold_4-PGL-30	-	99915	99062	um11405	3
1.82_scaffold_4-PGL-11	+	21117	22373	um02324	-
1.82_scaffold_4-PGL-17	+	52866	53590	um11708	1
1.83_scaffold_4-PGL-10	-	29659	27918	um10127	-
1.83_scaffold_4-PGL-11	+	30206	32073	um02353	3
1.83_scaffold_4-PGL-16	-	48293	47329	um02360	-
1.83_scaffold_4-PGL-46	+	157544	158700	um02396	3
1.83_scaffold_4-PGL-61	-	188720	186551	um10146	-
1.83_scaffold_4-PGL-62	+	189339	191094	um10147	2
1.83_scaffold_4-PGL-66	+	200502	202748	um02412/um10149	5
1.83_scaffold_4-PGL-87	+	279772	280704	um02437	5
1.83_scaffold_4-PGL-89	+	286789	288599	um02440	3, 4
1.83_scaffold_4-PGL-91	-	291636	289842	um02442	-
1.83_scaffold_4-PGL-133	+	412493	414385	um10163	4
1.83_scaffold_4-PGL-141	-	443104	441231	um02491/um10167	-
1.84_scaffold_5-PGL-9	-	31599	30779	um02514	3
1.84_scaffold_5-PGL-10	+	32196	34085	um11411	3
1.85_scaffold_5-PGL-9	+	35520	36904	um11714	3, 4, 5, 6
1.88_scaffold_5-PGL-18	+	74315	76041	n/a1	-
1.88_scaffold_5-PGL-64	+	188327	189561	um10313/um10314	-
1.88_scaffold_5-PGL-69	-	200641	200101	um02685	1
1.90_scaffold_5-PGL-2	+	12052	13727	um11716	2
1.90_scaffold_5-PGL-14	+	44618	46656	um11719	3
1.91_scaffold_5-PGL-12	-	31808	30009	um11722	5
1.92_scaffold_5-PGL-5	+	15425	16914	um02742	-
1.94_scaffold_5-PGL-13	+	21935	23694	um02773	-
1.94_scaffold_5-PGL-19	-	34777	33916	um10598	1
1.94_scaffold_5-PGL-48	+	114505	115671	um10607	-
1.98_scaffold_6-PGL-15	-	44828	43843	um11487	-
1.98_scaffold_6-PGL-16	+	46047	47364	um11488	-
1.101_scaffold_6-PGL-22	+	70422	71279	um10324	1
1.101_scaffold_6-PGL-32	-	103310	102203	um10331	2
1.101_scaffold_6-PGL-42	-	135234	133386	um02955	6
1.101_scaffold_6-PGL-69	+	190877	193216	um10340	-
1.102_scaffold_6-PGL-12	+	23051	24191	um03006	2
1.103_scaffold_6-PGL-8	-	19241	17599	um10360	3
1.103_scaffold_6-PGL-9	+	19642	21060	um10361	5
1.103_scaffold_6-PGL-10	-	33587	32895	um10362	3
1.103_scaffold_6-PGL-27	+	106360	107310	um03050	4, 6
1.103_scaffold_6-PGL-32	+	124565	125779	um10370	5
1.103_scaffold_6-PGL-54	-	207239	206109	um10375	-
1.104_scaffold_6-PGL-12	-	35985	35046	um03100	3
1.108_scaffold_7-PGL-36	+	101983	103102	um10388	-
1.108_scaffold_7-PGL-37	-	105932	104412	um03169	2
1.108_scaffold_7-PGL-50	+	145801	147390	um03182	-
1.108_scaffold_7-PGL-62	+	183764	184896	um10400	1
1.109_scaffold_7-PGL-7	+	15108	16147	um03210	3, 5
1.112_scaffold_7-PGL-44	+	153054	154931	um10842	-
1.114_scaffold_7-PGL-3	-	15677	14386	um03349	2
1.114_scaffold_7-PGL-12	-	31499	29976	um03356	2, 3, 4, 5
1.114_scaffold_7-PGL-28	-	85077	84035	um11015	1
1.115_scaffold_8-PGL-34	-	122222	121613	um11081	5
1.116_scaffold_8-PGL-10	+	31618	32350	um03443	1
1.116_scaffold_8-PGL-52	-	147015	144854	um10447	-
1.117_scaffold_8-PGL-28	+	81650	83592	um03511	-
1.117_scaffold_8-PGL-35	+	103877	105821	um11096	5
1.117_scaffold_8-PGL-43	+	131137	133105	um11098	-
1.118_scaffold_8-PGL-5	-	9385	8690	um11731	1
1.124_scaffold_9-PGL-35	+	66652	67540	um10483	1
1.124_scaffold_9-PGL-86	-	210542	209531	um03726	2, 5
1.126_scaffold_9-PGL-16	+	55918	57098	um10661	-
1.128_scaffold_9-PGL-22	+	48457	49246	um03817	1
1.129_scaffold_9-PGL-3	-	7799	6848	um03824	2
1.129_scaffold_9-PGL-4	+	9307	11344	um10506/um10507	5
1.129_scaffold_9-PGL-8	+	35098	36656	um03833	5
1.131_scaffold_9-PGL-7	-	21205	18870	um11103	-
1.131_scaffold_9-PGL-9	-	26881	25975	um11104	2
1.131_scaffold_9-PGL-15	-	47359	45860	um03851	2
1.131_scaffold_9-PGL-19	-	56700	54963	um03854	5
1.131_scaffold_9-PGL-21	+	58793	59713	um11106	3, 5
1.131_scaffold_9-PGL-33	-	102119	100845	um03865	-
1.132_scaffold_10-PGL-14	-	28850	27730	um03881	2, 4, 5
1.132_scaffold_10-PGL-16	+	48041	50690	um11511	-
1.133_scaffold_10-PGL-7	+	23832	24492	um11968	-
1.135_scaffold_10-PGL-5	-	10932	9242	um03916	-
1.136_scaffold_10-PGL-11	-	31474	30525	um03938	-
1.139_scaffold_10-PGL-16	-	47387	46635	um11743	-
1.139_scaffold_10-PGL-18	-	52651	51733	um11744	5
1.140_scaffold_10-PGL-17	+	48974	49963	um11053	-
1.140_scaffold_10-PGL-19	+	53946	54680	um11054	1
1.148_scaffold_11-PGL-2	-	608	213	n/a1	1
1.148_scaffold_11-PGL-3	+	2568	3935	um04138	1, 3
1.149_scaffold_11-PGL-18	-	44721	43530	um04198	-
1.149_scaffold_11-PGL-31	-	78875	78347	um11131	1
1.149_scaffold_11-PGL-43	-	109016	108402	um04217	1
1.154_scaffold_12-PGL-8	-	22370	21399	um04345	5
1.157_scaffold_12-PGL-25	-	92244	91133	um04414	4, 5
1.157_scaffold_12-PGL-37	-	126919	125991	um04428	6
1.157_scaffold_12-PGL-71	+	222972	223895	um04460	4, 5
1.162_scaffold_13-PGL-2	+	19256	20226	um04528	3, 4, 5
1.164_scaffold_13-PGL-39	-	88941	88092	um04588	-
1.167_scaffold_13-PGL-12	-	28957	27956	um10989	1
1.168_scaffold_13-PGL-10	+	37003	38643	um11533	3
1.168_scaffold_13-PGL-12	-	44654	43626	um04629	2
1.168_scaffold_13-PGL-17	-	59467	58212	um04632	3, 5
1.168_scaffold_13-PGL-20	+	63590	65564	um11537	3
1.173_scaffold_14-PGL-11	-	29198	28271	um04767	3
1.175_scaffold_14-PGL-38	-	136051	133934	um10695	-
1.175_scaffold_14-PGL-45	-	155068	153748	um10700	-
1.175_scaffold_14-PGL-51	-	175754	174279	um04837	4, 5
1.176_scaffold_14-PGL-9	-	17882	17134	um04851	1
1.180_scaffold_15-PGL-25	-	94877	92811	um11161	-
1.181_scaffold_15-PGL-5	+	22272	23274	um12011	2
1.182_scaffold_15-PGL-8	+	19308	21908	um11769	-
1.182_scaffold_15-PGL-10	+	30406	32030	um04943	-
1.184_scaffold_15-PGL-10	+	22198	23045	um04987	2, 4, 5
1.185_scaffold_15-PGL-13	+	63191	64604	um11563	-
1.186_scaffold_15-PGL-2	-	2287	1661	um10707	3, 5
1.186_scaffold_15-PGL-30	+	82671	84079	um10712	-
1.186_scaffold_15-PGL-41	+	140768	141249	um05062	2
1.187_scaffold_16-PGL-10	-	32424	31195	um11777	-
1.187_scaffold_16-PGL-18	+	66381	67775	um11780	3
1.188_scaffold_16-PGL-44	+	123277	127073	um05129/um05130	-
1.188_scaffold_16-PGL-58	-	179633	177878	um10182	-
1.188_scaffold_16-PGL-89	-	284843	283380	um05173	-
1.191_scaffold_17-PGL-26	+	102857	104642	um10548	-
1.192_scaffold_17-PGL-6	-	11849	11048	n/a1	4
1.192_scaffold_17-PGL-33	-	84260	83053	um10205	-
1.192_scaffold_17-PGL-100	+	282723	284807	um10221	2
1.195_scaffold_18-PGL-12	-	44574	43769	um11576	-
1.197_scaffold_18-PGL-12	+	29589	30849	um05472	5
1.197_scaffold_18-PGL-30	-	66814	65963	um10753	-
1.197_scaffold_18-PGL-35	-	97158	96265	um10757	3
1.198_scaffold_18-PGL-40	-	99619	98744	um10355	1
1.203_scaffold_18-PGL-4	-	10885	9715	um05567	2
1.203_scaffold_18-PGL-32	+	94403	95212	um11180	5
1.203_scaffold_18-PGL-35	+	99022	100005	um05598	3
1.206_scaffold_19-PGL-13	+	37723	38512	um05644	2
1.208_scaffold_19-PGL-9	-	17280	16019	um10938	3
1.212_scaffold_19-PGL-13	-	41020	40517	um05778	1
1.212_scaffold_19-PGL-17	+	47868	48948	um05782	1
1.214_scaffold_20-PGL-22	+	90222	91022	um05832	-
1.214_scaffold_20-PGL-26	+	100646	101168	um05836	2
1.215_scaffold_20-PGL-8	-	36453	35776	um11020	3,6
1.215_scaffold_20-PGL-33	+	95983	97293	um11033	3
1.215_scaffold_20-PGL-35	-	99531	97747	um11034	4, 6
1.222_scaffold_20-PGL-2	-	16922	15579	um10898	3
1.227_scaffold_21-PGL-23	-	59164	58447	um11600	-
1.228_scaffold_21-PGL-2	-	12543	11367	um06070	2
1.230_scaffold_21-PGL-15	+	38595	42458	um06111/um11210	-
1.230_scaffold_21-PGL-31	+	109629	110558	um06138	2
1.233_scaffold_22-PGL-18	-	53532	52639	um06159	-
1.236_scaffold_22-PGL-15	-	37027	36421	n/a1	1, 5
1.236_scaffold_22-PGL-16	+	37676	39603	um11233	-
1.238_scaffold_23-PGL-11	-	32816	31566	um06275	-
1.241_scaffold_23-PGL-2	+	9434	10549	um06281	2
1.242_scaffold_23-PGL-25	+	46842	48902	um10767	-
1.242_scaffold_23-PGL-63	+	166920	168372	um10783	1
1.247_scaffold_24-PGL-27	+	61960	62639	um10999	1, 5
1.248_scaffold_24-PGL-14	+	57790	58961	um06421/um11240	5
1.249_scaffold_24-PGL-16	-	25607	24052	um06448	-
1.270_scaffold_42-PGL-2	+	796	1563	um10953	1
