# Supplementary material for: Gene discovery and transcript analyses in the corn smut pathogen Ustilago maydis: expressed sequence tag and genome sequence comparison
Source: BMC Genomics. 2007 Sep 24;8:334. doi: 10.1186/1471-2164-8-334 (PMC2219887; doi:10.1186/1471-2164-8-334)
Supplement: Additional File 7 — Table of genes represented in the EST libraries as antisense trancripts. The table indicates the MUMDB predicted genes for which antisense transcripts were detected, whether there was a possible open reading frame in these antisense transcripts and whether there was a corresponding sense transcript detected in any of the six EST libraries analyzed. [file 1471-2164-8-334-S7.xls]

## Sheet: Sheet1
Ho, Cahill and Saville
Additional file 7 table of genes represented in the EST libraries as antisense trancripts.
	Antisense							OPEN READING FRAME						Sense
MIPS ID	Contig(s)	D12	CM	MC	MN	T11	TD	Start	Stop	ORF?	5'	3'	Length	Contig(s)	D12	CM	MC	MN	T11	TD
Multi EST Support																					MIPS Gene Description
um00133	2874	1	9	4	1	0	0	No	No	No	No	No	84								related to acetylhydrolase
um00913	4066	0	0	0	1	0	2	Yes	No	Yes	No	Yes, 262	122								Glo2 Glyoxaloxidase 2
um02742	6012	0	0	0	3	0	0	No	No	No	Yes, 1006	No		6017/6018	1	0	1	1	1	1	conserved hypothetical protein
um02794	6056/6057	0	0	0	1	2	0	No	No	No	Yes, 62	Yes, 382		6074/6075	0	3	0	0	0	0	related to 26S proteasome non-ATPase regulatory subunit 9
um03798	889/890	0	0	0	2	1	0	No	No	No	No	Yes, 502		878	0	2	0	0	0	0	probable tryptophan--tRNA ligase
um05336	2505	0	7	10	4	0	1	No	Yes	Yes	Yes, 424	Yes, 51	127								hypothetical protein
um05399	2595	0	0	0	3	0	0	No	Yes	Yes	No	Yes, 364	118								hypothetical protein
um10027	2779	0	0	0	0	1	7	No	No	No	No	No		2863	0	0	1	0	0	0	probable PRP19 - non-snRNP spliceosome component required for DNA repair
um10110	5949	4	4	11	10	6	3	No	No	No	Yes, 146	Yes, 48									putative protein
um10155	5670	1	1	0	1	0	0	Yes	Yes	Yes	No	No	87								putative protein
Double EST Support
um00501	352	1	0	0	0	0	1	Yes	Yes	Yes	Yes, 354	No	198								putative protein
um00751	3464/3465	1	0	0	1	0	0	No	Yes	Yes	No	No	49/89	3450	0	0	0	1	0	0	related to INO80 - ATPase with chromatin remodeling and helicase activity
um00933	4078	2	0	0	0	0	0	No	Yes	Yes	No	No	79								conserved hypothetical protein
um02570	5755	2	0	0	0	0	0	No	Yes	Yes	Yes, 322	No	55								hypothetical protein
um03948	1091/1885	1	0	0	1	0	0	No	No	No	No	No									hypothetical protein
um04936	2127	0	0	0	0	0	2	No	No	No	No	Yes, 62		2121	1	0	0	0	0	0	conserved hypothetical protein
um05082	2250/2251	1	0	0	1	0	0	Yes	No	Yes	Yes, 44	Yes, 188	46/73								conserved hypothetical protein
um05486	2681	0	0	0	0	0	2	Yes	No	Yes	No	No	74								hypothetical protein
um05589	2951	0	0	0	0	0	2	Yes	No	Yes	No	Yes, 52	94								hypothetical protein
um06281	3678	2	0	0	0	0	0	Yes	Yes	Yes	No	No	123	3681/3682	4	3	0	1	0	0	conserved hypothetical protein
um10148	5660	0	0	1	0	1	0	Yes	Yes	Yes	No	Yes, 446	78								putative protein
um10220	2558	0	0	0	2	0	0	Yes	No	Yes	No	No	146								hypothetical protein
um10443	517	0	0	0	2	0	0	Yes	Yes	Yes	No	Yes, 294	150								putative protein
um12043	3848	0	1	0	0	0	1	Yes	Yes	Yes	No	Yes, 169	90								hypothetical protein
Single EST Support
um00329	4623	0	1	0	0	0	0	No	No	No	No	No	212	4654	0	0	0	0	0	1	related to exocyst complex 100 kDa component
um00366	4803	1	0	0	0	0	0	No	Yes	Yes	No	Yes, 155	137								probable MCM6 - involved in replication
um00442	5923	0	1	0	0	0	0	No	Yes	Yes	No	Yes, 195	196								hypothetical protein
um00488	11	0	0	0	0	0	1	Yes	No	Yes	No	No	480								hypothetical protein
um00513	345	0	0	0	0	0	1	No	No	No	No	No		357	1	0	0	0	0	0	conserved hypothetical protein
um00712	2415	0	0	0	0	0	1	Yes	Yes	Yes	No	No	313	2399	0	0	0	0	1	0	probable YOR1 - ABC transporter
um00743	3108	0	0	0	1	0	0	Yes	No	Yes	No	No	481	3099/3100/3101	0	0	0	0	0	3	conserved hypothetical protein
um00755	3468	1	0	0	0	0	0	No	No	No	No	No		3451/3452	0	0	0	0	1	1	putative protein
um00757	3455	0	1	0	0	0	0	No	Yes	Yes	No	No	265	3469	1	0	0	0	0	0	conserved hypothetical protein
um00784	3486	1	0	0	0	0	0	No	No	No	No	No	294	3463	2	0	0	0	0	0	putative protein (fragment)
um00842	3943	0	1	0	0	0	0	Yes	Yes	Yes	No	Yes, 147	607								probable aflatoxin efflux pump AFLT
um01047	4217	0	0	0	1	0	0	No	Yes	Yes	Yes, 498	No	136								hypothetical protein
um01053	4196	0	0	1	0	0	0	No	No	No	No	Yes, 108									hypothetical protein
um01130	4324	1	0	0	0	0	0	Yes	Yes	Yes	Yes, 43	No	352								conserved hypothetical protein
um01216	4422	0	0	0	1	0	0	Yes	No	Yes	No	No	454	4404	0	0	0	0	0	1	putative protein
um01280	4464	0	0	1	0	0	0	Yes	Yes	Yes	Yes, 279	No	367								hypothetical protein
um01374	4554	0	0	0	0	1	0	No	Yes	Yes	No	No	211								putative protein
um01386	4558	0	1	0	0	0	0	No	No	No	No	Yes, 82									hypothetical protein
um01414	4569	0	0	0	1	0	0	No	No	No	Yes, 228	No	94	4589	6	0	1	0	0	0	related to Ras-GTPase-activating protein binding protein 2
um01439	4658	0	0	0	0	1	0	No	Yes	Yes	No	Yes, 59	207								related to FRE3 - Ferric reductase, reduces siderophore-bound iron prior to uptake
um01475	4683	0	0	0	0	0	1	Yes	Yes	Yes	No	No	306								conserved hypothetical protein
um01495	4711	1	0	0	0	0	0	No	Yes	Yes	No	No	201	4703	0	0	0	1	0	0	related to YIA6 - Pvruvate transporter of the mitochondrial inner membrane
um01624	4869	0	1	0	0	0	0	No	Yes	Yes	Yes, 64	No	121	4876/4877/4878	2	0	0	2	1	0	probable SEC23 - component of COPII coat of ER-golgi vesicles
um01668	4929	0	0	0	0	0	1	No	Yes	Yes	No	Yes, 36	111								related to TGF beta receptor associated protein-1
um01670	4926	0	0	0	0	0	1	No	No	No	No	Yes, 91	230	4930/4931	0	0	0	1	1	0	related to MTR10 - involved in nuclear protein import
um01796	5017	0	1	0	0	0	0	Yes	Yes	Yes	No	Yes, 459	651								conserved hypothetical Ustilago-specific protein
um01832	5137	0	0	0	1	0	0	No	Yes	Yes	No	No	168	5079	1	0	0	1	0	1	putative protein
um01977	5224	0	0	1	0	0	0	No	Yes	Yes	No	Yes, 39	588								putative protein
um02075	5315	0	1	0	0	0	0	No	No	No	No	No	122								related to calpain-like protease PalBory
um02114	5340	0	0	0	0	0	1	Yes	No	Yes	No	Yes, 20	509	5353	0	0	0	0	0	1	conserved hypothetical protein
um02123	5357	0	0	0	0	0	1	Yes	Yes	Yes	No	No	338	5426/5427	0	0	0	2	1	1	conserved hypothetical protein
um02125	5359	0	0	0	0	0	1	No	No	No	No	No	69	5428	0	1	0	1	0	0	related to glutamic acid decarboxylase
um02150	5364	0	0	0	0	0	1	Yes	No	Yes	No	No	440	5438	0	0	1	0	0	0	probable xylitol dehydrogenase
um02151	5439	0	0	0	0	0	1	Yes	Yes	Yes	No	Yes, 19	266	5366	2	2	0	0	0	0	related to 2,5-diketo-D-gluconic acid reductase
um02168	5376	0	0	0	1	0	0	Yes	Yes	Yes	No	Yes, 217	536	5446	1	0	0	0	0	0	related to Prk1p
um02169	5378	1	0	0	0	0	0	Yes	Yes	Yes	No	Yes, 130	549								related to aquaporin 3
um02403	5577	0	1	0	0	0	0	No	Yes	Yes	No	No	170	5654	0	0	0	1	0	0	related to tRNA splicing endonuclease beta subunit
um02460	5689	1	0	0	0	0	0	Yes	No	Yes	No	No	517	5603	1	0	0	0	0	1	putative protein
um02496	5622	0	0	0	0	0	1	No	Yes	Yes	No	No	495								conserved hypothetical protein
um02594	5805	0	0	0	1	0	0	No	Yes	Yes	No	No	215	5766	0	0	0	1	0	0	putative protein
um02640	5830	0	0	0	0	0	1	No	Yes	Yes	No	No	202	5859/5860	1	0	0	2	0	0	conserved hypothetical protein
um02645	5863	0	1	0	0	0	0	Yes	Yes	Yes	No	Yes, 428	445								probable DIB1 - 17-kDa component of the U4/U6aU5 tri-snRNP
um02682	5848	1	0	0	0	0	0	Yes	Yes	Yes	No	No	448	5886	0	0	1	0	0	0	conserved hypothetical protein
um02729	5991	0	0	0	1	0	0	Yes	No	Yes	No	No	557	6003/6004	1	0	1	0	0	1	conserved hypothetical protein
um02765	6065	0	0	0	1	0	0	No	No	No	No	No	302								putative protein
um02789	6051	0	1	0	0	0	0	No	Yes	Yes	No	Yes, 261	244								hypothetical protein
um02798	6059	0	0	0	1	0	0	No	Yes	Yes	No	Yes, 120	143								hypothetical protein
um02803	6082	0	0	0	0	0	1	Yes	Yes	Yes	No	No	250								related to beta-1,3-glucan binding protein
um02827	6087	1	0	0	0	0	0	Yes	No	Yes	No	No	513	6102/6103	3	0	0	0	1	0	conserved hypothetical protein
um02828	6104	1	0	0	0	0	0	Yes	No	Yes	No	No	540								conserved hypothetical protein
um02925	30	0	0	0	1	0	0	Yes	No	Yes	Yes, 195	No	351								hypothetical protein
um02993	75	0	0	0	0	0	1	Yes	Yes	Yes	No	No	403								conserved hypothetical protein
um03038	173	1	0	0	0	0	0	Yes	Yes	Yes	No	Yes, 241	224								related to candidate tumor suppressor dph2l1
um03097	199	0	0	1	0	0	0	Yes	No	Yes	No	Yes, 137	475	205	0	0	0	0	0	1	related to Mimitin, mitochondrial precursor
um03113	212	1	0	0	0	0	0	No	No	No	No	No		218	0	0	0	1	0	0	conserved hypothetical protein
um03175	278	1	0	0	0	0	0	Yes	No	Yes	No	No	407								putative protein
um03232	304	0	0	0	1	0	0	Yes	Yes	Yes	Yes, 304	No	433								conserved hypothetical Ustilago-specific protein
um03255	358	0	0	0	1	0	0	Yes	No	Yes	No	No	222								hypothetical protein
um03267	371	0	0	0	0	0	1	Yes	Yes	Yes	No	No	307								conserved hypothetical protein
um03283	380	0	0	1	0	0	0	No	No	No	No	No	156	401	0	0	0	1	0	0	hypothetical protein
um03295	384	0	0	0	0	0	1	Yes	Yes	Yes	Yes, 122	No	325								hypothetical protein
um03351	462	0	0	0	0	0	1	Yes	No	Yes	No	No	444	441/442/443	1	0	2	1	1	0	probable RLI1 - Protein promoting preinitiation complex assembly
um03365	466	0	0	0	1	0	0	No	Yes	Yes	No	Yes, 39	216	450	0	0	1	5	0	1	putative protein
um03413	499	0	0	0	1	0	0	No	Yes	Yes	No	No	361	484/485	0	0	1	0	0	1	related to Acetate kinase
um03458	547	0	0	0	0	0	1	No	Yes	Yes	No	Yes, 247	82	519	0	0	0	0	0	1	hypothetical protein
um03507	603	1	0	0	0	0	0	No	Yes	Yes	No	No	516								conserved hypothetical protein
um03570	639	1	0	0	0	0	0	Yes	No	Yes	No	Yes, 68	214								conserved hypothetical protein
um03613	696	1	0	0	0	0	0	No	Yes	Yes	No	No	587								putative protein
um03618	699	0	0	0	1	0	0	Yes	No	Yes	No	Yes, 51	374								related to THI21 - Hydroxymethylpyrimidine phosphate kinase, involved in the last steps in thiamine biosynthesis
um03621	710	0	0	0	0	0	1	No	Yes	Yes	No	No	117								conserved hypothetical protein
um03645	727	0	0	0	0	0	1	No	Yes	Yes	No	No	228								related to beta-1,3-glucan binding protein
um03664	790	0	0	0	1	0	0	No	Yes	Yes	Yes, 37	No	452	747/748	5	1	0	2	0	0	conserved hypothetical protein
um03665	749	0	0	0	1	0	0	Yes	Yes	Yes	No	Yes, 473	519	791/792	3	0	0	0	0	0	probable aldehyde dehydrogenase family 7 member A1
um03751	858	0	1	0	0	0	0	No	Yes	Yes	No	Yes, 54	405								hypothetical protein
um03841	1013	0	0	0	1	0	0	No	Yes	Yes	No	Yes, 242	94	987	1	0	0	0	0	0	related to IRE1 - protein kinase
um03872	1024	0	0	0	1	0	0	No	Yes	Yes	No	Yes, 370	286	1037	0	0	1	0	0	0	related to VPS25 - vacuolar protein sorting
um03898	1036	0	0	0	0	0	1	Yes	Yes	Yes	No	Yes, 445	407	1045	0	0	0	0	1	0	related to RAD2 - structure-specific nuclease of the nucleotide excision repairosome
um03914	1059	0	1	0	0	0	0	Yes	No	Yes	No	Yes, 71	506	1069	2	0	1	0	2	0	related to Lactaldehyde reductase
um03917	1063	0	0	0	1	0	0	No	Yes	Yes	No	Yes, 291	158	1070	2	1	0	0	0	0	cell cycle regulatory protein
um03945	1088	0	0	0	1	0	0	Yes	Yes	Yes	No	Yes, 430	366	1107	1	1	0	1	0	0	probable peroxisomal half ABC transporter
um03947	1109	0	0	0	0	0	1	No	Yes	Yes	No	Yes, 127	185	1090	0	0	0	0	1	0	probable carboxypeptidase 2
um04059	1219	0	0	0	1	0	0	Yes	Yes	Yes	No	No	217								related to anaphase control protein cut9
um04061	1230	0	0	0	1	0	0	Yes	No	Yes	No	No	543	1222/1223	0	1	0	1	0	0	related to glycerate dehydrogenase
um04227	1408	1	0	0	0	0	0	No	Yes	Yes	No	No	194	1449/1450	2	2	0	2	1	0	putative protein
um04259	1461	0	0	0	1	0	0	Yes	Yes	Yes	No	No	292	1420	1	0	0	0	0	0	conserved hypothetical protein
um04327	1504	0	0	0	0	0	1	Yes	Yes	Yes	No	No	150	1499	0	0	0	1	0	0	related to UFD2 - ubiquitin fusion degradation protein
um04329	1510	0	0	0	1	0	0	Yes	No	Yes	No	No	330	1507	0	2	0	1	0	0	conserved hypothetical protein
um04342	1539	0	0	0	0	0	1	Yes	Yes	Yes	No	No	354								putative protein
um04354	1523	0	0	0	0	0	1	Yes	No	Yes	No	Yes, 135	460								hypothetical protein
um04361	1524	0	0	1	0	0	0	No	Yes	Yes	No	No	545	1546	0	1	0	1	0	0	related to KRI1 - KRRI-Interacting protein 1
um04381	1532	1	0	0	0	0	0	Yes	Yes	Yes	No	Yes, 18	342	1554	0	0	0	0	1	0	related to SNF5 - component of SWI/SNF transcription activator complex
um04426	1581	0	0	0	0	1	0	No	Yes	Yes	No	Yes, 227	152	1616	2	0	0	0	1	1	conserved hypothetical protein
um04448	1628	0	0	0	0	1	0	Yes	Yes	Yes	No	Yes, 380	271								related to Myosin regulatory light chain 2-A, smooth muscle isoform
um04495	1665	0	0	0	0	0	1	Yes	Yes	Yes	No	No	285	1660	0	2	2	0	0	0	related to COQ4 - responsible for restoring ubiquinone biosynthesis in coq4 mutant
um04654	1852	0	0	0	1	0	0	Yes	Yes	Yes	No	Yes, 242	546	1836	2	0	0	0	0	0	related to U2 snRNP protein A^
um04711	1928	0	0	0	1	0	0	Yes	Yes	Yes	No	Yes, 90	354								conserved hypothetical protein
um04844	1996	0	0	0	1	0	0	Yes	Yes	Yes	No	No	186	2026	0	1	0	0	0	0	related to methionyl-trna formyltransferase
um04852	2036	0	0	0	1	0	0	No	Yes	Yes	No	No	171								hypothetical protein
um04878	2063	1	0	0	0	0	0	Yes	Yes	Yes	No	No	511	2047/2048	0	1	1	1	0	0	related to MDN1 - Huge dynein-related AAA-type ATPase (midasin)
um04938	2128	0	0	0	0	0	1	Yes	Yes	Yes	No	No	399	2122	0	0	0	1	0	0	hypothetical protein
um04961	2157	0	1	0	0	0	0	No	Yes	Yes	No	No	387								conserved hypothetical protein
um05014	2197	0	0	0	0	0	1	No	Yes	Yes	No	No	236								related to Serine/threonine kinase
um05019	2200	0	0	0	0	0	1	No	Yes	Yes	Yes, 62	No	102	2220/2221	3	1	1	0	0	0	probable SAM2 - S-adenosylmethionine synthetase 2
um05107	2324	0	0	0	0	0	1	No	Yes	Yes	No	No	359	2264	1	0	0	0	0	0	conserved hypothetical protein
um05131	2281	0	0	0	0	0	1	Yes	Yes	Yes	No	No	435								probable Acetoacetyl-CoA synthetase
um05243	2445	0	0	0	0	0	1	No	Yes	Yes	No	No	186	2436/2436	3	2	0	6	0	33	conserved hypothetical Ustilago-specific protein
um05326	2475	0	0	0	0	0	1	Yes	Yes	Yes	No	No	251	2501/2502/2503	1	1	0	1	0	0	conserved hypothetical protein
um05363	2580	0	1	0	0	0	0	No	Yes	Yes	Yes, 36	No	581	2524	1	0	0	0	0	0	related to pre-mRNA splicing factor U2AF large chain
um05375	2586	0	0	1	0	0	0	Yes	No	Yes	No	Yes, 185	491								related to NADPH-dependent FMN and FAD containing oxidoreductase (NR1)
um05377	2533	0	0	0	0	0	1	Yes	No	Yes	No	Yes, 4	380								hypothetical protein
um05396	2549	0	1	0	0	0	0	Yes	Yes	Yes	No	Yes, 41	574								conserved hypothetical protein
um05401	2597	0	0	0	0	0	1	Yes	No	Yes	No	No	365								putative protein
um05430	2611	1	0	0	0	0	0	Yes	Yes	Yes	No	No	387	2614	0	1	0	1	0	0	conserved hypothetical Ustilago-specific protein (fragment)
um05475	2649	0	0	0	1	0	0	Yes	Yes	Yes	Yes, 212	No	409	2672	1	0	0	0	0	0	conserved hypothetical protein
um05564	2926	1	0	0	0	0	0	Yes	No	Yes	No	Yes, 59	456	2934	0	1	0	0	0	0	related to E3 ubiquitin protein ligase TOM1
um05626	2998	0	1	0	0	0	0	Yes	Yes	Yes	No	Yes, 46	380								conserved hypothetical protein
um05648	3044	0	0	0	0	0	1	No	Yes	Yes	No	No	330								putative protein
um05702	3068	0	0	0	0	0	1	No	Yes	Yes	No	No	183	3066	1	0	0	0	0	0	related to oxidoreductase
um05725	3082	1	0	0	0	0	0	No	Yes	Yes	No	No	531	3095	2	0	0	0	0	0	probable OPI3 - methylene-fatty-acyl-phospholipid synthase
um05731	3112	0	1	0	0	0	0	No	Yes	Yes	No	No	149								conserved hypothetical protein
um05733	3114	0	0	0	1	0	0	No	No	No	Yes, 208	No		3127	1	0	0	0	0	0	conserved hypothetical protein
um05737	3130	1	0	0	0	0	0	Yes	Yes	Yes	No	No	252	3116	0	0	0	1	0	0	conserved hypothetical protein
um05880	3257	0	0	0	1	0	0	Yes	Yes	Yes	No	Yes, 77	310	3229	11	36	20	2	1	1	probable ERG25 - C-4 methyl sterol oxidase
um05936	3293	0	0	0	1	0	0	Yes	Yes	Yes	No	Yes, 51	450	3292	0	0	1	0	1	1	conserved hypothetical protein
um05989	3346	0	1	0	0	0	0	Yes	No	Yes	No	No	487								related to 3-oxoadipate enol-lactone hydrolase
um06001	3355	1	0	0	0	0	0	No	Yes	Yes	Yes, 173	No	170	3367	1	0	0	1	0	1	conserved hypothetical protein
um06045	3421	0	0	0	0	0	1	Yes	Yes	Yes	No	Yes, 16	416	3396	0	0	0	2	0	0	probable urease
um06046	3397	0	0	0	0	1	0	No	Yes	Yes	No	No	141	3422	0	1	1	0	0	0	conserved hypothetical protein
um06062	3408	1	0	0	0	0	0	Yes	No	Yes	No	No	425	3427/3428	1	0	1	0	0	0	putative protein
um06117	3496	1	0	0	0	0	0	No	Yes	Yes	No	No	251	3510/3511	8	1	0	0	1	0	related to YLF2 - putative glycogen phosphorylase, GTP-binding protein
um06164	3544	0	0	0	0	0	1	No	Yes	Yes	No	No	422								related to dna exoribonuclease Dhp1p
um06188	3568	0	1	0	0	0	0	No	Yes	Yes	No	No	433	3553/3554	1	1	0	0	1	1	probable UBA1 - ubiquitin-protein ligase, E1-like (ubiquitin-activating) enzyme
um06273	3664	0	0	0	0	0	1	Yes	Yes	Yes	Yes, 386	No	322	3661	0	0	0	1	0	0	probable NADPH-cytochrome P450 reductase
um06285	3685	1	0	0	0	0	0	No	Yes	Yes	No	No	86	3725/3726/3727	0	1	0	2	1	0	related to carbamoyl-phosphate synthase small chain, arginine-specific, small chain, mitochondrial precursor
um06390	3811	1	0	0	0	0	0	No	No	No	Yes, 47	Yes, 115	69								hypothetical protein
um06431	3845	0	0	0	0	0	1	No	Yes	Yes	No	Yes, 61	457	3829	1	0	0	1	0	0	conserved hypothetical protein
um10013	2839	0	0	0	0	1	0	No	Yes	Yes	No	Yes, 349	217	2748/2749	0	1	0	0	0	1	related to l-gulonolactone oxidase
um10062	5441	0	0	0	0	1	0	Yes	No	Yes	No	No	633	5368	2	2	0	0	0	0	related to monooxygenase
um10193	2313	0	0	0	0	0	1	Yes	Yes	Yes	No	Yes, 253	237								hypothetical protein
um10213	2587	0	1	0	0	0	0	No	Yes	Yes	No	No	414	2535	39	12	15	7	0	0	probable H+-transporting ATP synthase alpha chain, mitochondrial
um10306	5872	0	0	0	1	0	0	Yes	No	Yes	No	Yes, 166	316	5840	1	1	0	0	0	0	conserved hypothetical protein
um10308	5880	0	0	0	0	0	1	No	No	No	Yes, 155	No		5844/5845	1	3	0	1	0	0	related to ECM40 - acetylornithine acetyltransferase
um10338	102	0	1	0	0	0	0	No	Yes	Yes	No	No	610	59	0	2	0	0	0	0	conserved hypothetical protein
um10473	785	0	1	0	0	0	0	Yes	Yes	Yes	Yes, 227	No	402	741/742	2	0	0	0	1	0	conserved hypothetical protein
um10533	1631	0	0	0	0	0	1	No	No	No	Yes, 384	No		1593	0	3	0	1	0	0	probable KGD1 - alpha-ketoglutarate dehydrogenase
um10538	1594	0	0	0	1	0	0	Yes	Yes	Yes	No	No	484	1636	1	0	0	2	1	0	conserved hypothetical protein
um10564	3990	1	0	0	0	0	0	Yes	Yes	Yes	No	No	509	3995	0	0	0	0	1	0	related to HOM3 - L-aspartate 4-P-transferase
um10606	6058	1	0	0	0	0	0	No	Yes	Yes	No	No	480	6076/6077	1	0	0	1	0	0	putative protein
um10660	832	1	0	0	0	0	0	No	No	No	No	Yes, 47		859	1	1	0	0	0	1	conserved hypothetical protein
um10671	1927	1	0	0	0	0	0	No	Yes	Yes	No	No	244	1904	1	0	0	0	0	0	related to Pectin lyase B precursor
um10681	1939	1	0	0	0	0	0	No	Yes	Yes	No	Yes, 206	184	1917/1918	5	1	1	1	0	1	probable ILV5 - ketol-acid reductoisomerase (mitochondrial)
um10712	2213	0	1	0	0	0	0	Yes	Yes	Yes	No	Yes, 188	240	2231	2	1	1	2	1	0	conserved hypothetical protein
um10751	2651	0	0	0	1	0	0	Yes	No	Yes	No	No	516	2673/2674/2675	0	2	0	1	0	2	related to TFB1 - subunit of RNA polymerase II transcription initiation factor TFIIH
um10775	3740	1	0	0	0	0	0	Yes	No	Yes	No	Yes, 106	568	3704/3705	2	0	0	1	0	0	conserved hypothetical protein
um10792	4159	0	0	0	1	0	0	No	Yes	Yes	Yes, 169	No	315	4139	1	0	0	0	0	0	related to S-adenosylmethionine decarboxylase (spe-2)
um10800	4748	1	0	0	0	0	0	Yes	Yes	Yes	No	Yes, 358	528								conserved hypothetical protein
um10808	4727	0	0	0	1	0	0	No	Yes	Yes	No	No	232	4767	0	0	0	1	1	0	putative protein
um10817	4738	0	0	0	1	0	0	No	Yes	Yes	No	No	203								conserved hypothetical protein
um10881	5046	0	0	1	0	0	0	No	Yes	Yes	No	Yes, 176	177								probable ribonuclease T1
um10903	1746	0	0	0	1	0	0	No	Yes	Yes	No	Yes, 160	139	1766	0	4	0	2	0	0	probable RPN7 - subunit of the regulatory particle of the proteasome
um10946	3886	0	0	0	1	0	0	Yes	Yes	Yes	No	Yes, 12	354								related to TNA1 - High affinity nicotinic acid plasma membrane permease
um10951	3923	1	0	0	0	0	0	Yes	Yes	Yes	No	Yes, 188	576								putative protein
um11015	469	0	0	0	0	0	1	Yes	Yes	Yes	Yes, 22	No	205	457	1	1	0	0	0	0	conserved hypothetical protein
um11125	1335	0	0	0	1	0	0	Yes	Yes	Yes	Yes, 165	No	214	1355/1356/1357	4	1	3	1	0	0	probable URA6 - uridine-monophosphate kinase
um11165	2410	1	0	0	0	0	0	No	Yes	Yes	No	No	229	2398	0	0	0	0	0	1	conserved hypothetical protein
um11294	3986	1	0	0	0	0	0	Yes	No	Yes	No	No	585	3530/3531/3532	0	0	0	0	1	3	conserved hypothetical Ustilago-specific protein
um11303	4376	0	0	0	1	0	0	Yes	No	Yes	No	No	324	4395	1	0	0	0	0	0	conserved hypothetical protein
um11310	4529	0	0	0	0	0	1	Yes	No	Yes	No	No	369	4544	2	0	0	0	0	0	conserved hypothetical protein
um11317	4555	0	0	0	1	0	0	No	Yes	Yes	No	Yes, 67	200	4537	0	0	0	1	0	0	related to RER2 - cis-prenyltransferase
um11382	5264	1	0	0	0	0	0	Yes	No	Yes	No	No	574	5231	1	1	0	0	0	0	probable 2-Nitropropane dioxygenase
um11466	5346	0	1	0	0	0	0	No	Yes	Yes	No	Yes, 200	153	5331/5332	0	0	0	2	0	1	related to enoyl-CoA hydratase
um11472	5352	1	0	0	0	0	0	No	No	No	No	No		5339	3	0	1	0	0	0	putative protein
um11517	1102	0	1	0	0	0	0	Yes	Yes	Yes	Yes, 16	No	334	1078	1	0	0	0	0	1	conserved hypothetical protein
um11560	2186	0	0	0	0	0	1	Yes	No	Yes	No	No	426	2193	0	0	0	0	0	1	putative protein
um11563	2188	1	0	0	0	0	0	No	Yes	Yes	No	Yes, 216	142	2195	0	8	2	1	3	4	conserved hypothetical protein
um11585	3169	0	0	0	1	0	0	Yes	Yes	Yes	No	Yes, 98	494								related to capsular associated protein
um11590	3362	1	0	0	0	0	0	Yes	Yes	Yes	No	Yes, 166	428	3349	5	9	7	4	0	1	probable MAS1 - mitochondrial processing peptidase beta chain precursor
um11594	3357	1	0	0	0	0	0	No	No	No	No	No		3369	1	0	0	0	0	0	conserved hypothetical protein
um11603	3448	0	0	0	0	1	0	No	Yes	Yes	No	Yes, 441	394								related to RPS0B - 40S ribosomal protein p40 homolog B
um11644	4318	0	1	0	0	0	0	Yes	No	Yes	No	Yes, 19	487	4330/4331	2	1	1	1	3	0	probable GLR1 - glutathione reductase (NADPH)
um11689	4834	0	0	0	0	0	1	Yes	Yes	Yes	Yes, 312	No	457	4854	0	0	0	1	0	0	related to SOF1 - involved in 18S pre-rRNA production
um11696	4862	1	0	0	0	0	0	No	Yes	Yes	No	No	100	4840	2	1	0	1	0	1	related to SCS2 - required for inositol metabolism
um11874	4660	0	0	0	1	0	0	No	No	No	No	No									conserved hypothetical Ustilago-specific protein (fragment)
um11897	4940	0	0	0	0	0	1	Yes	Yes	Yes	Yes, 80	No	319								putative protein
um11924	5901	0	0	0	1	0	0	No	Yes	Yes	No	Yes, 69	133	5893	0	0	0	0	0	1	conserved hypothetical protein
um12007	2072	0	1	0	0	0	0	Yes	Yes	Yes	No	No	160								related to cellulase

## Sheet: Sheet2
ORF?	5'	3'		ORF?	5'	3'
No	-5	-1094		No	No	-1094		No	No
Yes	-6	262		Yes	No	262		No	Yes, 262
No	1006	-2200		No	1006	-2200		Yes, 1006	No
No	62	382		No	62	382		Yes, 62	Yes, 382
No	-467	502		No	-467	502		No	Yes, 502
Yes	424	51		Yes	424	51		Yes, 424	Yes, 51
Yes	-38	364		Yes	-38	364		No	Yes, 364
No	-653	-184		No	-653	-184		No	No
No	146	48		No	146	48		Yes, 146	Yes, 48
Yes	-200	-2187		Yes	-200	-2187		No	No
Yes	354	-226		Yes	354	-226		Yes, 354	No
Yes	-5427	-157		Yes	-5427	-157		No	No
Yes	-2819	-552		Yes	-2819	-552		No	No
Yes	322	-501		Yes	322	-501		Yes, 322	No
No	-408	-136		No	-408	-136		No	No
No	-1742	62		No	-1742	62		No	Yes, 62
Yes	44	188		Yes	44	188		Yes, 44	Yes, 188
Yes	-1427	-520		Yes	-1427	-520		No	No
Yes	-16	52		Yes	-16	52		No	Yes, 52
Yes	-314	-961		Yes	-314	-961		No	No
Yes	-1584	446		Yes	-1584	446		No	Yes, 446
Yes	-2313	-91		Yes	-2313	-91		No	No
Yes	-961	294		Yes	-961	294		No	Yes, 294
Yes	-36	169		Yes	-36	169		No	Yes, 169
No	-2621	-219		No	-2621	-219		No	No
Yes	-2709	155		Yes	-2709	155		No	Yes, 155
Yes	-2412	195		Yes	-2412	195		No	Yes, 195
Yes	-4104	-2866		Yes	-4104	-2866		No	No
No	-4497	-13		No	-4497	-13		No	No
Yes	-3876	-549		Yes	-3876	-549		No	No
Yes	-1096	-530		Yes	-1096	-530		No	No
No	-1392	-111		No	-1392	-111		No	No
Yes	-3322	-1050		Yes	-3322	-1050		No	No
No	-1371	-18		No	-1371	-18		No	No
Yes	-1262	147		Yes	-1262	147		No	Yes, 147
Yes	498	-540		Yes	498	-540		Yes, 498	No
No	-133	108		No	-133	108		No	Yes, 108
Yes	43	-656		Yes	43	-656		Yes, 43	No
Yes	-1335	-839		Yes	-1335	-839		No	No
Yes	279	-538		Yes	279	-538		Yes, 279	No
Yes	-72	-812		Yes	-72	-812		No	No
No	-316	82		No	-316	82		No	Yes, 82
No	228	-1530		No	228	-1530		Yes, 228	No
Yes	-2066	59		Yes	-2066	59		No	Yes, 59
Yes	-371	-411		Yes	-371	-411		No	No
Yes	-415	-441		Yes	-415	-441		No	No
Yes	64	-2334		Yes	64	-2334		Yes, 64	No
Yes	-3172	36		Yes	-3172	36		No	Yes, 36
No	-2710	91		No	-2710	91		No	Yes, 91
Yes	-845	459		Yes	-845	459		No	Yes, 459
Yes	-268	-914		Yes	-268	-914		No	No
Yes	-907	39		Yes	-907	39		No	Yes, 39
No	-2635	-82		No	-2635	-82		No	No
Yes	-521	20		Yes	-521	20		No	Yes, 20
Yes	-2841	-1171		Yes	-2841	-1171		No	No
No	-890	-182		No	-890	-182		No	No
Yes	-209	-514		Yes	-209	-514		No	No
Yes	-429	19		Yes	-429	19		No	Yes, 19
Yes	-1114	217		Yes	-1114	217		No	Yes, 217
Yes	-577	130		Yes	-577	130		No	Yes, 130
Yes	-775	-319		Yes	-775	-319		No	No
Yes	-1265	-404		Yes	-1265	-404		No	No
Yes	-2481	-273		Yes	-2481	-273		No	No
Yes	-1484	-30		Yes	-1484	-30		No	No
Yes	-93	-1455		Yes	-93	-1455		No	No
Yes	-575	428		Yes	-575	428		No	Yes, 428
Yes	-1382	-1002		Yes	-1382	-1002		No	No
Yes	-578	-116		Yes	-578	-116		No	No
No	-1544	-566		No	-1544	-566		No	No
Yes	-206	261		Yes	-206	261		No	Yes, 261
Yes	-275	120		Yes	-275	120		No	Yes, 120
Yes	-1074	-177		Yes	-1074	-177		No	No
Yes	-2172	-655		Yes	-2172	-655		No	No
Yes	-370	-1043		Yes	-370	-1043		No	No
Yes	195	-2239		Yes	195	-2239		Yes, 195	No
Yes	-824	-183		Yes	-824	-183		No	No
Yes	-1757	241		Yes	-1757	241		No	Yes, 241
Yes	-435	137		Yes	-435	137		No	Yes, 137
No	-4014	-1045		No	-4014	-1045		No	No
Yes	-2483	-591		Yes	-2483	-591		No	No
Yes	304	-474		Yes	304	-474		Yes, 304	No
Yes	-523	-320		Yes	-523	-320		No	No
Yes	-447	-1320		Yes	-447	-1320		No	No
No	-151	-12		No	-151	-12		No	No
Yes	122	-692		Yes	122	-692		Yes, 122	No
Yes	-14	-1362		Yes	-14	-1362		No	No
Yes	-1204	39		Yes	-1204	39		No	Yes, 39
Yes	-973	-68		Yes	-973	-68		No	No
Yes	-1171	247		Yes	-1171	247		No	Yes, 247
Yes	-209	-732		Yes	-209	-732		No	No
Yes	-2500	68		Yes	-2500	68		No	Yes, 68
Yes	-2404	-385		Yes	-2404	-385		No	No
Yes	-1605	51		Yes	-1605	51		No	Yes, 51
Yes	-1713	-84		Yes	-1713	-84		No	No
Yes	-1219	-21		Yes	-1219	-21		No	No
Yes	37	-1513		Yes	37	-1513		Yes, 37	No
Yes	-1572	473		Yes	-1572	473		No	Yes, 473
Yes	-465	54		Yes	-465	54		No	Yes, 54
Yes	-4035	242		Yes	-4035	242		No	Yes, 242
Yes	-661	370		Yes	-661	370		No	Yes, 370
Yes	-4417	445		Yes	-4417	445		No	Yes, 445
Yes	-821	71		Yes	-821	71		No	Yes, 71
Yes	-1624	291		Yes	-1624	291		No	Yes, 291
Yes	-2302	430		Yes	-2302	430		No	Yes, 430
Yes	-1577	127		Yes	-1577	127		No	Yes, 127
Yes	-2723	-126		Yes	-2723	-126		No	No
Yes	-489	-454		Yes	-489	-454		No	No
Yes	-752	-106		Yes	-752	-106		No	No
Yes	-808	-7		Yes	-808	-7		No	No
Yes	-2436	-529		Yes	-2436	-529		No	No
Yes	-444	-277		Yes	-444	-277		No	No
Yes	-95	-2806		Yes	-95	-2806		No	No
Yes	-3297	135		Yes	-3297	135		No	Yes, 135
Yes	-1667	-16		Yes	-1667	-16		No	No
Yes	-5887	18		Yes	-5887	18		No	Yes, 18
Yes	-1149	227		Yes	-1149	227		No	Yes, 227
Yes	-567	380		Yes	-567	380		No	Yes, 380
Yes	-641	-223		Yes	-641	-223		No	No
Yes	-426	242		Yes	-426	242		No	Yes, 242
Yes	-4193	90		Yes	-4193	90		No	Yes, 90
Yes	-827	-157		Yes	-827	-157		No	No
Yes	-2724	-1048		Yes	-2724	-1048		No	No
Yes	-9908	-5846		Yes	-9908	-5846		No	No
Yes	-1730	-72		Yes	-1730	-72		No	No
Yes	-5636	-12		Yes	-5636	-12		No	No
Yes	-437	-4309		Yes	-437	-4309		No	No
Yes	62	-1289		Yes	62	-1289		Yes, 62	No
Yes	-4509	-761		Yes	-4509	-761		No	No
Yes	-1254	-303		Yes	-1254	-303		No	No
Yes	-152	-571		Yes	-152	-571		No	No
Yes	-4102	-1793		Yes	-4102	-1793		No	No
Yes	36	-1638		Yes	36	-1638		Yes, 36	No
Yes	-1669	185		Yes	-1669	185		No	Yes, 185
Yes	-1458	4		Yes	-1458	4		No	Yes, 4
Yes	-1133	41		Yes	-1133	41		No	Yes, 41
Yes	-1334	-1933		Yes	-1334	-1933		No	No
Yes	-1526	-493		Yes	-1526	-493		No	No
Yes	212	-822		Yes	212	-822		Yes, 212	No
Yes	-10800	59		Yes	-10800	59		No	Yes, 59
Yes	-367	46		Yes	-367	46		No	Yes, 46
Yes	-3311	-37		Yes	-3311	-37		No	No
Yes	-442	-134		Yes	-442	-134		No	No
Yes	-142	-39		Yes	-142	-39		No	No
Yes	-124	-560		Yes	-124	-560		No	No
No	208	-692		No	208	-692		Yes, 208	No
Yes	-216	-1888		Yes	-216	-1888		No	No
Yes	-561	77		Yes	-561	77		No	Yes, 77
Yes	-556	51		Yes	-556	51		No	Yes, 51
Yes	-1016	-2		Yes	-1016	-2		No	No
Yes	173	-49		Yes	173	-49		Yes, 173	No
Yes	-2042	16		Yes	-2042	16		No	Yes, 16
Yes	-135	-321		Yes	-135	-321		No	No
Yes	-2349	-4		Yes	-2349	-4		No	No
Yes	-268	-912		Yes	-268	-912		No	No
Yes	-3169	-111		Yes	-3169	-111		No	No
Yes	-2307	-332		Yes	-2307	-332		No	No
Yes	386	-2030		Yes	386	-2030		Yes, 386	No
Yes	-30	-854		Yes	-30	-854		No	No
No	47	115		No	47	115		Yes, 47	Yes, 115
Yes	-1147	61		Yes	-1147	61		No	Yes, 61
Yes	-2028	349		Yes	-2028	349		No	Yes, 349
Yes	-906	-57		Yes	-906	-57		No	No
Yes	-509	253		Yes	-509	253		No	Yes, 253
Yes	-1214	-660		Yes	-1214	-660		No	No
Yes	-654	166		Yes	-654	166		No	Yes, 166
No	155	-1506		No	155	-1506		Yes, 155	No
Yes	-649	-72		Yes	-649	-72		No	No
Yes	227	-510		Yes	227	-510		Yes, 227	No
No	384	-3086		No	384	-3086		Yes, 384	No
Yes	-560	-15		Yes	-560	-15		No	No
Yes	-524	-863		Yes	-524	-863		No	No
Yes	-2363	-2954		Yes	-2363	-2954		No	No
No	-982	47		No	-982	47		No	Yes, 47
Yes	-1266	-650		Yes	-1266	-650		No	No
Yes	-1456	206		Yes	-1456	206		No	Yes, 206
Yes	-930	188		Yes	-930	188		No	Yes, 188
Yes	-1467	-57		Yes	-1467	-57		No	No
Yes	-3013	106		Yes	-3013	106		No	Yes, 106
Yes	169	-1374		Yes	169	-1374		Yes, 169	No
Yes	-2467	358		Yes	-2467	358		No	Yes, 358
Yes	-470	-15		Yes	-470	-15		No	No
Yes	-416	-428		Yes	-416	-428		No	No
Yes	-219	176		Yes	-219	176		No	Yes, 176
Yes	-1188	160		Yes	-1188	160		No	Yes, 160
Yes	-991	12		Yes	-991	12		No	Yes, 12
Yes	-290	188		Yes	-290	188		No	Yes, 188
Yes	22	-183		Yes	22	-183		Yes, 22	No
Yes	165	-706		Yes	165	-706		Yes, 165	No
Yes	-2316	-227		Yes	-2316	-227		No	No
Yes	-1638	-916		Yes	-1638	-916		No	No
Yes	-369	-510		Yes	-369	-510		No	No
Yes	-499	-95		Yes	-499	-95		No	No
Yes	-786	67		Yes	-786	67		No	Yes, 67
Yes	-1820	-200		Yes	-1820	-200		No	No
Yes	-736	200		Yes	-736	200		No	Yes, 200
No	-810	-747		No	-810	-747		No	No
Yes	16	-60		Yes	16	-60		Yes, 16	No
Yes	-4069	-1956		Yes	-4069	-1956		No	No
Yes	-967	216		Yes	-967	216		No	Yes, 216
Yes	-1446	98		Yes	-1446	98		No	Yes, 98
Yes	-1475	166		Yes	-1475	166		No	Yes, 166
No	-660	-71		No	-660	-71		No	No
Yes	-427	441		Yes	-427	441		No	Yes, 441
Yes	-987	19		Yes	-987	19		No	Yes, 19
Yes	312	-1430		Yes	312	-1430		Yes, 312	No
Yes	-485	-668		Yes	-485	-668		No	No
No	-190	-295		No	-190	-295		No	No
Yes	80	-11		Yes	80	-11		Yes, 80	No
Yes	-2705	69		Yes	-2705	69		No	Yes, 69
Yes	-888	-293		Yes	-888	-293		No	No
